# Supplementary material for: Potassium l-2-nitrimino-1,3-diazepane-4-carboxyl­ate monohydrate
Source: Acta Crystallogr Sect E Struct Rep Online. 2008 Oct 9;64(Pt 11):m1369. doi: 10.1107/S1600536808023817 (PMC2959513; doi:10.1107/S1600536808023817)
Supplement: Supplementary file 1 [file e-64-m1369-sup1.cif]

##############################################################################
###                                                                        ###
###        Electronic paper (Acta Crystallographica Section E)             ###
###                                                                        ###
##############################################################################
#                                                                            #
# This CIF contains the data in a paper accepted for publication in Acta     #
# Crystallographica Section E. It conforms to the requirements of Notes      #
# for Authors for Section E, and has been peer reviewed under the auspices   #
# of the IUCr Commission on Journals.                                        #
#                                                                            #
# Full details of the Crystallographic Information File format               #
# are given in the paper "The Crystallographic Information File (CIF):       #
# a New Standard Archive File for Crystallography" by S. R. Hall, F. H.      #
# Allen and I. D. Brown [Acta Cryst. (1991), A47, 655-685].                  #
#                                                                            #
# The current version of the core CIF dictionary is obtainable from          #
# ftp://ftp.iucr.org/pub/cif_core.dic. The current version number is 2.4.    #
#                                                                            #
# Software is freely available for graphical display of the structure(s) in  #
# this CIF.  For information consult the CIF home page http://www.iucr.org/  #
# cif/home.html                                                              #
#                                                                            #
# This file may be used for bona fide research purposes within the           #
# scientific community so long as proper attribution is given to the journal # 
# article from which it was obtained.                                        #
#                                                                            #
##############################################################################
                                             
data_global
_audit_creation_method     'form.cif (version 2.0)'
_journal_data_validation_number     n
_journal_date_recd_electronic     2008-05-28
_journal_date_accepted     2008-07-28
_journal_name_full     'Acta Crystallographica, Section E'
_journal_year     2008
_journal_volume     64
_journal_issue     11
_journal_page_first     m1369
_journal_page_last     m1369
_journal_paper_category     QM
_journal_coeditor_code     HG2410
_publ_contact_author_name     'Dr Harutyun Karapetyan'
_publ_contact_author_address
;
Molecule Structure Research Center
National Academy of Sciences RA
Azatutyan ave. 26
375014 Yerevan
Republic of Armenia
;
_publ_contact_author_email     harkar@nfsat.am
_publ_contact_author_fax     '374 10 281 380'
_publ_contact_author_phone     '374 10 281 764'
_publ_section_title
;
Potassium L-2-nitrimino-1,3-diazepane-4-carboxylate monohydrate
;
loop_
    _publ_author_name
    _publ_author_footnote
    _publ_author_address
    'Karapetyan, Harutyun A.' .
;
Molecule <b>(or Molecular)</b> Structure Research Center
National Academy of Sciences RA
Azatutyan Avenue 26
375014 Yerevan
Republic of Armenia
;
data_I
_audit_creation_method     SHELXL-97
_chemical_name_systematic
;
Potassium L-2-nitrimino-1,3-diazepane-4-carboxylate monohydrate
;
_chemical_name_common     ?
_chemical_formula_moiety     'K +, C6 H9 N4 O4 -, H2 O1'
_chemical_formula_sum     'C6 H11 K N4 O5'
_chemical_formula_iupac     'K +, C6 H9 N4 O4 -, H2 O1'
_chemical_formula_weight     258.29
_symmetry_cell_setting     'orthorhombic'
_symmetry_space_group_name_H-M     'I 2 2 2'
_symmetry_space_group_name_Hall     'I 2 2'
loop_
    _symmetry_equiv_pos_as_xyz
    'x, y, z'
    '-x, -y, z'
    '-x, y, -z'
    'x, -y, -z'
    'x+1/2, y+1/2, z+1/2'
    '-x+1/2, -y+1/2, z+1/2'
    '-x+1/2, y+1/2, -z+1/2'
    'x+1/2, -y+1/2, -z+1/2'
_cell_length_a     7.3883(15)
_cell_length_b     10.087(2)
_cell_length_c     29.031(6)
_cell_angle_alpha     90.00
_cell_angle_beta     90.00
_cell_angle_gamma     90.00
_cell_volume     2163.5(8)
_cell_formula_units_Z     8
_cell_measurement_reflns_used     24
_cell_measurement_theta_min     14
_cell_measurement_theta_max     16
_cell_measurement_temperature     293(2)
_exptl_crystal_description     prism
_exptl_crystal_colour     yellow
_exptl_crystal_size_max     0.21
_exptl_crystal_size_mid     0.14
_exptl_crystal_size_min     0.11
_exptl_crystal_density_diffrn     1.586
_exptl_crystal_density_meas     ?
_exptl_crystal_density_method     'not measured'
_exptl_crystal_F_000     1072
_exptl_absorpt_coefficient_mu     0.505
_exptl_absorpt_correction_type     none
_exptl_absorpt_process_details     ?
_exptl_absorpt_correction_T_min     ?
_exptl_absorpt_correction_T_max     ?
_exptl_special_details
;
;
_diffrn_ambient_temperature     293(2)
_diffrn_radiation_type     MoK\a
_diffrn_radiation_wavelength     0.71073
_diffrn_radiation_source     'fine-focus sealed tube'
_diffrn_radiation_monochromator     graphite
_diffrn_measurement_device_type     'Enraf--Nonius CAD-4'
_diffrn_measurement_method     omega/2theta
_diffrn_detector_area_resol_mean     ?
_diffrn_reflns_number     5030
_diffrn_reflns_av_R_equivalents     0.030
_diffrn_reflns_av_sigmaI/netI     0.0383
_diffrn_reflns_theta_min     2.14
_diffrn_reflns_theta_max     29.97
_diffrn_reflns_theta_full     29.97
_diffrn_measured_fraction_theta_max     0.990
_diffrn_measured_fraction_theta_full     0.990
_diffrn_reflns_limit_h_min     -10
_diffrn_reflns_limit_h_max     10
_diffrn_reflns_limit_k_min     -13
_diffrn_reflns_limit_k_max     13
_diffrn_reflns_limit_l_min     -38
_diffrn_reflns_limit_l_max     38
_diffrn_standards_number     3
_diffrn_standards_interval_count     400
_diffrn_standards_interval_time     3600
_diffrn_standards_decay_%     0
_refine_special_details
;
Refinement of F^2^ against ALL reflections. The weighted <i>R</i>-factor
<i>wR</i> and goodness of fit <i>S</i> are based on F^2^, conventional
<i>R</i>-factors <i>R</i> are based on <i>F</i>, with <i>F</i> set to zero for
negative <i>F</i>^2^. The threshold expression of <i>F</i>^2^ >
\s(<i>F</i>^2^) is used only for calculating <i>R</i>-factors(gt) <i>etc</i>.
and is not relevant to the choice of reflections for refinement.
<i>R</i>-factors based on <i>F</i>^2^ are statistically about twice as large
as those based on <i>F</i>, and <i>R</i>- factors based on ALL data will be
even larger.
;
_reflns_number_total     3141
_reflns_number_gt     1726
_reflns_threshold_expression     I>2\s(I)
_refine_ls_structure_factor_coef     Fsqd
_refine_ls_matrix_type     full
_refine_ls_R_factor_all     0.1459
_refine_ls_R_factor_gt     0.0648
_refine_ls_wR_factor_gt     0.1571
_refine_ls_wR_factor_ref     0.1930
_refine_ls_goodness_of_fit_ref     1.042
_refine_ls_restrained_S_all     1.041
_refine_ls_number_reflns     3141
_refine_ls_number_parameters     154
_refine_ls_number_restraints     3
_refine_ls_hydrogen_treatment     mixed
_refine_ls_weighting_scheme     calc
_refine_ls_weighting_details
         'calc w=1/[\s^2^(Fo^2^)+(0.0676P)^2^+6.1136P] where P=(Fo^2^+2Fc^2^)/3'
_atom_sites_solution_hydrogens     geom
_atom_sites_solution_primary     direct
_atom_sites_solution_secondary     difmap
_refine_ls_shift/su_max     0.000
_refine_ls_shift/su_mean     0.000
_refine_diff_density_max     0.425
_refine_diff_density_min     -0.392
_refine_ls_extinction_method     ?
_refine_ls_abs_structure_details     'Flack (1983), 1350 Friedel pairs'
_refine_ls_abs_structure_Flack     '0.48 (20)'
loop_
    _atom_type_symbol
    _atom_type_description
    _atom_type_scat_dispersion_real
    _atom_type_scat_dispersion_imag
    _atom_type_scat_source
    'C' 'C' 0.0033 0.0000
                         'International Tables Vol C Tables 4.2.6.8 and 6.1.1.4'
    'H' 'H' 0.0000 0.0000
                         'International Tables Vol C Tables 4.2.6.8 and 6.1.1.4'
    'N' 'N' 0.0061 0.0000
                         'International Tables Vol C Tables 4.2.6.8 and 6.1.1.4'
    'O' 'O' 0.0106 0.0000
                         'International Tables Vol C Tables 4.2.6.8 and 6.1.1.4'
    'K' 'K' 0.2009 0.0000
                         'International Tables Vol C Tables 4.2.6.8 and 6.1.1.4'
_computing_data_collection     'Datcol in CAD-4 Software (Enraf--Nonius, 1988)'
_computing_cell_refinement     'LS in CAD-4 Software (Enraf--Nonius, 1988)'
_computing_data_reduction     'HELENA (Spek, 1997)'
_computing_structure_solution     'SHELXS97 (Sheldrick, 2008)'
_computing_structure_refinement     'SHELXL97 (Sheldrick, 2008)'
_computing_molecular_graphics     'SHELXTL (Sheldrick, 2008)'
_computing_publication_material     'SHELXTL (Sheldrick, 2008)'
loop_
    _atom_site_type_symbol
    _atom_site_label
    _atom_site_fract_x
    _atom_site_fract_y
    _atom_site_fract_z
    _atom_site_U_iso_or_equiv
    _atom_site_adp_type
    _atom_site_calc_flag
    _atom_site_refinement_flags
    _atom_site_occupancy
    _atom_site_disorder_assembly
    _atom_site_disorder_group
    K K1 0.5000 0.5000 0.26313(7) 0.0481(5) Uani d S 1 . .
    K K2 0.0000 0.5000 0.26268(8) 0.0536(5) Uani d S 1 . .
    O O1 0.2429(10) 0.6833(3) 0.28276(9) 0.0510(8) Uani d . 1 . .
    O O2 0.2513(10) 0.8993(3) 0.29658(9) 0.0618(10) Uani d . 1 . .
    O O3 0.2476(15) 1.1286(3) 0.37039(10) 0.0905(16) Uani d . 1 . .
    O O4 0.2389(10) 1.2557(3) 0.42935(11) 0.0723(12) Uani d . 1 . .
    O O5 0.2461(12) 0.3267(3) 0.30317(11) 0.0644(10) Uani d D 1 . .
    N N1 0.2755(14) 0.8784(3) 0.38382(11) 0.0630(19) Uani d . 1 . .
    H H2 0.3373 0.9320 0.3670 0.076 Uiso calc R 1 . .
    N N2 0.2659(10) 0.8275(3) 0.46137(11) 0.0583(14) Uani d . 1 . .
    H H9 0.3224 0.8526 0.4858 0.070 Uiso calc R 1 . .
    N N3 0.2516(11) 1.0441(3) 0.44244(10) 0.0490(10) Uani d . 1 . .
    N N4 0.2478(12) 1.1416(3) 0.41290(11) 0.0526(10) Uani d . 1 . .
    C C1 0.2419(12) 0.7820(4) 0.30906(13) 0.0433(11) Uani d . 1 . .
    C C2 0.2101(7) 0.7544(4) 0.36059(14) 0.0397(12) Uani d . 1 . .
    H H1 0.0794 0.7470 0.3657 0.048 Uiso calc R 1 . .
    C C3 0.294(2) 0.6381(6) 0.37834(19) 0.118(5) Uani d . 1 . .
    H H4 0.4240 0.6514 0.3793 0.142 Uiso calc R 1 . .
    H H3 0.2697 0.5645 0.3578 0.142 Uiso calc R 1 . .
    C C4 0.2262(15) 0.6022(4) 0.42740(17) 0.069(2) Uani d . 1 . .
    H H5 0.1150 0.5526 0.4232 0.082 Uiso calc R 1 . .
    H H6 0.3139 0.5404 0.4399 0.082 Uiso calc R 1 . .
    C C5 0.1931(9) 0.6894(5) 0.46054(17) 0.0601(19) Uani d . 1 . .
    H H7 0.2319 0.6481 0.4891 0.072 Uiso calc R 1 . .
    H H8 0.0624 0.6974 0.4624 0.072 Uiso calc R 1 . .
    C C6 0.2498(15) 0.9152(4) 0.42687(13) 0.0475(10) Uani d . 1 . .
    H H10 0.288(8) 0.279(5) 0.3251(13) 0.07(2) Uiso d D 1 . .
    H H11 0.288(14) 0.287(8) 0.2790(13) 0.16(5) Uiso d D 1 . .
loop_
    _atom_site_aniso_label
    _atom_site_aniso_U_11
    _atom_site_aniso_U_22
    _atom_site_aniso_U_33
    _atom_site_aniso_U_12
    _atom_site_aniso_U_13
    _atom_site_aniso_U_23
    K1 0.0547(12) 0.0388(11) 0.0507(11) 0.0026(10) 0.000 0.000
    K2 0.0566(12) 0.0404(12) 0.0637(13) -0.0021(11) 0.000 0.000
    O1 0.070(2) 0.0423(15) 0.0409(14) 0.000(3) 0.008(3) -0.0129(13)
    O2 0.115(3) 0.0374(15) 0.0326(13) 0.013(4) -0.002(4) 0.0002(11)
    O3 0.202(5) 0.0350(16) 0.0343(15) -0.001(5) -0.009(5) 0.0075(12)
    O4 0.136(4) 0.0279(13) 0.0534(18) 0.006(4) -0.007(4) -0.0024(13)
    O5 0.103(3) 0.0470(17) 0.0436(17) -0.009(4) -0.003(4) 0.0143(15)
    N1 0.134(6) 0.0286(16) 0.0266(16) -0.021(4) 0.012(3) -0.0014(12)
    N2 0.115(4) 0.0309(16) 0.0291(15) -0.017(3) 0.012(4) -0.0006(13)
    N3 0.087(3) 0.0286(14) 0.0312(15) 0.007(4) 0.006(4) 0.0001(12)
    N4 0.088(3) 0.0310(16) 0.0393(17) 0.005(4) 0.014(4) 0.0017(13)
    C1 0.057(3) 0.039(2) 0.0339(18) 0.007(4) -0.010(3) -0.0022(15)
    C2 0.049(3) 0.0352(19) 0.0344(19) 0.004(2) -0.002(2) -0.0046(16)
    C3 0.267(17) 0.043(3) 0.043(3) 0.046(7) -0.002(6) 0.008(2)
    C4 0.125(6) 0.029(2) 0.052(2) -0.013(4) -0.008(5) 0.0091(18)
    C5 0.098(6) 0.037(2) 0.045(3) 0.001(3) 0.004(3) 0.011(2)
    C6 0.079(3) 0.0335(17) 0.0298(17) -0.002(5) 0.001(5) -0.0016(14)
_geom_special_details
;
 All esds (except the esd in the dihedral angle between two l.s. planes)
 are estimated using the full covariance matrix.  The cell esds are taken
 into account individually in the estimation of esds in distances, angles
 and torsion angles; correlations between esds in cell parameters are only
 used when they are defined by crystal symmetry.  An approximate (isotropic)
 treatment of cell esds is used for estimating esds involving l.s. planes.
;
loop_
    _geom_bond_atom_site_label_1
    _geom_bond_atom_site_label_2
    _geom_bond_site_symmetry_2
    _geom_bond_distance
    _geom_bond_publ_flag
    K1 O1 . 2.712(5) n
    K1 O1 2_665 2.712(5) n
    K1 O2 7_545 2.736(6) n
    K1 O2 8_565 2.736(6) n
    K1 O5 2_665 2.815(7) n
    K1 O5 . 2.815(7) n
    K1 C1 7_545 3.524(5) n
    K1 C1 8_565 3.524(5) n
    K1 K2 . 3.6942(8) n
    K1 K2 1_655 3.6942(8) n
    K1 H11 . 2.70(11) n
    K2 O1 . 2.642(5) n
    K2 O1 2_565 2.642(5) n
    K2 O2 8_465 2.714(6) n
    K2 O2 7_545 2.714(6) n
    K2 O5 . 2.783(6) n
    K2 O5 2_565 2.783(6) n
    K2 K1 1_455 3.6942(8) n
    K2 H11 . 3.06(6) n
    O1 C1 . 1.255(4) n
    O2 C1 . 1.239(5) n
    O2 K2 7 2.714(6) n
    O2 K1 7 2.736(6) n
    O3 N4 . 1.241(4) n
    O4 N4 . 1.247(4) n
    O5 H10 . 0.856(19) n
    O5 H11 . 0.87(2) n
    N1 C6 . 1.318(5) n
    N1 C2 . 1.502(6) n
    N1 H2 . 0.8600 n
    N2 C6 . 1.342(5) n
    N2 C5 . 1.494(7) n
    N2 H9 . 0.8600 n
    N3 N4 . 1.305(4) n
    N3 C6 . 1.377(5) n
    C1 C2 . 1.540(6) n
    C1 K1 7 3.524(5) n
    C2 C3 . 1.423(9) n
    C2 H1 . 0.9800 n
    C3 C4 . 1.552(9) n
    C3 H4 . 0.9700 n
    C3 H3 . 0.9700 n
    C4 C5 . 1.326(7) n
    C4 H5 . 0.9700 n
    C4 H6 . 0.9700 n
    C5 H7 . 0.9700 n
    C5 H8 . 0.9700 n
loop_
    _geom_angle_atom_site_label_1
    _geom_angle_atom_site_label_2
    _geom_angle_atom_site_label_3
    _geom_angle_site_symmetry_1
    _geom_angle_site_symmetry_3
    _geom_angle
    _geom_angle_publ_flag
    O1 K1 O1 . 2_665 155.74(15) n
    O1 K1 O2 . 7_545 84.89(16) n
    O1 K1 O2 2_665 7_545 110.81(14) n
    O1 K1 O2 . 8_565 110.81(14) n
    O1 K1 O2 2_665 8_565 84.89(16) n
    O2 K1 O2 7_545 8_565 101.4(2) n
    O1 K1 O5 . 2_665 87.51(15) n
    O1 K1 O5 2_665 2_665 82.52(14) n
    O2 K1 O5 7_545 2_665 160.81(11) n
    O2 K1 O5 8_565 2_665 65.09(14) n
    O1 K1 O5 . . 82.52(14) n
    O1 K1 O5 2_665 . 87.51(15) n
    O2 K1 O5 7_545 . 65.09(14) n
    O2 K1 O5 8_565 . 160.81(11) n
    O5 K1 O5 2_665 . 131.23(19) n
    O1 K1 C1 . 7_545 101.25(17) n
    O1 K1 C1 2_665 7_545 93.15(14) n
    O2 K1 C1 7_545 7_545 17.69(15) n
    O2 K1 C1 8_565 7_545 101.48(14) n
    O5 K1 C1 2_665 7_545 166.12(17) n
    O5 K1 C1 . 7_545 61.33(12) n
    O1 K1 C1 . 8_565 93.15(14) n
    O1 K1 C1 2_665 8_565 101.25(17) n
    O2 K1 C1 7_545 8_565 101.48(14) n
    O2 K1 C1 8_565 8_565 17.69(15) n
    O5 K1 C1 2_665 8_565 61.33(12) n
    O5 K1 C1 . 8_565 166.12(17) n
    C1 K1 C1 7_545 8_565 107.02(17) n
    O1 K1 K2 . . 45.59(12) n
    O1 K1 K2 2_665 . 134.53(12) n
    O2 K1 K2 7_545 . 47.09(13) n
    O2 K1 K2 8_565 . 132.56(15) n
    O5 K1 K2 2_665 . 131.90(15) n
    O5 K1 K2 . . 48.33(15) n
    C1 K1 K2 7_545 . 59.38(14) n
    C1 K1 K2 8_565 . 120.34(15) n
    O1 K1 K2 . 1_655 134.53(12) n
    O1 K1 K2 2_665 1_655 45.59(12) n
    O2 K1 K2 7_545 1_655 132.56(15) n
    O2 K1 K2 8_565 1_655 47.09(13) n
    O5 K1 K2 2_665 1_655 48.33(15) n
    O5 K1 K2 . 1_655 131.90(15) n
    C1 K1 K2 7_545 1_655 120.34(15) n
    C1 K1 K2 8_565 1_655 59.38(14) n
    K2 K1 K2 . 1_655 179.60(13) n
    O1 K1 H11 . . 95.8(12) n
    O1 K1 H11 2_665 . 80.1(15) n
    O2 K1 H11 7_545 . 54.4(13) n
    O2 K1 H11 8_565 . 142.9(4) n
    O5 K1 H11 2_665 . 144.2(12) n
    O5 K1 H11 . . 17.9(4) n
    C1 K1 H11 7_545 . 46.4(10) n
    C1 K1 H11 8_565 . 153.2(8) n
    K2 K1 H11 . . 54.5(15) n
    K2 K1 H11 1_655 . 125.5(15) n
    O1 K2 O1 . 2_565 154.51(16) n
    O1 K2 O2 . 8_465 109.73(14) n
    O1 K2 O2 2_565 8_465 86.68(16) n
    O1 K2 O2 . 7_545 86.68(16) n
    O1 K2 O2 2_565 7_545 109.73(14) n
    O2 K2 O2 8_465 7_545 101.3(2) n
    O1 K2 O5 . . 84.41(15) n
    O1 K2 O5 2_565 . 84.89(16) n
    O2 K2 O5 8_465 . 160.93(12) n
    O2 K2 O5 7_545 . 65.81(15) n
    O1 K2 O5 . 2_565 84.89(16) n
    O1 K2 O5 2_565 2_565 84.41(15) n
    O2 K2 O5 8_465 2_565 65.81(15) n
    O2 K2 O5 7_545 2_565 160.93(12) n
    O5 K2 O5 . 2_565 130.0(2) n
    O1 K2 K1 . 1_455 132.72(12) n
    O1 K2 K1 2_565 1_455 47.16(12) n
    O2 K2 K1 8_465 1_455 47.57(13) n
    O2 K2 K1 7_545 1_455 132.78(15) n
    O5 K2 K1 . 1_455 130.69(16) n
    O5 K2 K1 2_565 1_455 49.08(15) n
    O1 K2 K1 . . 47.16(12) n
    O1 K2 K1 2_565 . 132.72(12) n
    O2 K2 K1 8_465 . 132.78(15) n
    O2 K2 K1 7_545 . 47.57(13) n
    O5 K2 K1 . . 49.08(15) n
    O5 K2 K1 2_565 . 130.69(16) n
    K1 K2 K1 1_455 . 179.60(13) n
    O1 K2 H11 . . 89(2) n
    O1 K2 H11 2_565 . 87(2) n
    O2 K2 H11 8_465 . 146.2(10) n
    O2 K2 H11 7_545 . 50.6(8) n
    O5 K2 H11 . . 16.1(6) n
    O5 K2 H11 2_565 . 146.1(6) n
    K1 K2 H11 1_455 . 134(2) n
    K1 K2 H11 . . 46(2) n
    C1 O1 K2 . . 133.3(6) n
    C1 O1 K1 . . 132.3(5) n
    K2 O1 K1 . . 87.26(8) n
    C1 O2 K2 . 7 125.5(5) n
    C1 O2 K1 . 7 120.1(6) n
    K2 O2 K1 7 7 85.34(8) n
    K2 O5 K1 . . 82.59(8) n
    K2 O5 H10 . . 155(4) n
    K1 O5 H10 . . 114(5) n
    K2 O5 H11 . . 101(5) n
    K1 O5 H11 . . 74(7) n
    H10 O5 H11 . . 102(3) n
    C6 N1 C2 . . 127.9(6) n
    C6 N1 H2 . . 116.0 n
    C2 N1 H2 . . 116.0 n
    C6 N2 C5 . . 124.8(5) n
    C6 N2 H9 . . 117.6 n
    C5 N2 H9 . . 117.6 n
    N4 N3 C6 . . 119.7(3) n
    O3 N4 O4 . . 118.6(3) n
    O3 N4 N3 . . 125.0(3) n
    O4 N4 N3 . . 116.4(3) n
    O2 C1 O1 . . 125.4(4) n
    O2 C1 C2 . . 117.8(3) n
    O1 C1 C2 . . 116.6(4) n
    O2 C1 K1 . 7 42.2(4) n
    O1 C1 K1 . 7 97.8(3) n
    C2 C1 K1 . 7 127.8(4) n
    C3 C2 N1 . . 112.6(5) n
    C3 C2 C1 . . 115.8(5) n
    N1 C2 C1 . . 103.6(4) n
    C3 C2 H1 . . 108.2 n
    N1 C2 H1 . . 108.2 n
    C1 C2 H1 . . 108.2 n
    C2 C3 C4 . . 112.6(8) n
    C2 C3 H4 . . 109.1 n
    C4 C3 H4 . . 109.1 n
    C2 C3 H3 . . 109.1 n
    C4 C3 H3 . . 109.1 n
    H4 C3 H3 . . 107.8 n
    C5 C4 C3 . . 124.8(4) n
    C5 C4 H5 . . 106.1 n
    C3 C4 H5 . . 106.1 n
    C5 C4 H6 . . 106.1 n
    C3 C4 H6 . . 106.1 n
    H5 C4 H6 . . 106.3 n
    C4 C5 N2 . . 124.3(5) n
    C4 C5 H7 . . 106.3 n
    N2 C5 H7 . . 106.3 n
    C4 C5 H8 . . 106.3 n
    N2 C5 H8 . . 106.3 n
    H7 C5 H8 . . 106.4 n
    N1 C6 N2 . . 120.6(4) n
    N1 C6 N3 . . 125.2(4) n
    N2 C6 N3 . . 112.1(3) n
loop_
    _geom_torsion_atom_site_label_1
    _geom_torsion_atom_site_label_2
    _geom_torsion_atom_site_label_3
    _geom_torsion_atom_site_label_4
    _geom_torsion_site_symmetry_1
    _geom_torsion_site_symmetry_2
    _geom_torsion_site_symmetry_3
    _geom_torsion_site_symmetry_4
    _geom_torsion
    _geom_torsion_publ_flag
    O1 K2 O1 C1 2_565 . . . -49.9(4) n
    O2 K2 O1 C1 8_465 . . . 77.6(4) n
    O2 K2 O1 C1 7_545 . . . 178.5(4) n
    O5 K2 O1 C1 . . . . -115.5(4) n
    O5 K2 O1 C1 2_565 . . . 15.6(4) n
    K1 K2 O1 C1 1_455 . . . 27.7(5) n
    K1 K2 O1 C1 . . . . -151.7(4) n
    O1 K2 O1 K1 2_565 . . . 101.82(8) n
    O2 K2 O1 K1 8_465 . . . -130.65(16) n
    O2 K2 O1 K1 7_545 . . . -29.78(10) n
    O5 K2 O1 K1 . . . . 36.21(12) n
    O5 K2 O1 K1 2_565 . . . 167.33(12) n
    K1 K2 O1 K1 1_455 . . . 179.47(16) n
    O1 K1 O1 C1 2_665 . . . 49.8(4) n
    O2 K1 O1 C1 7_545 . . . -178.2(4) n
    O2 K1 O1 C1 8_565 . . . -77.9(4) n
    O5 K1 O1 C1 2_665 . . . -15.8(4) n
    O5 K1 O1 C1 . . . . 116.3(4) n
    C1 K1 O1 C1 7_545 . . . 175.0(4) n
    C1 K1 O1 C1 8_565 . . . -76.9(5) n
    K2 K1 O1 C1 . . . . 152.2(4) n
    K2 K1 O1 C1 1_655 . . . -28.3(5) n
    O1 K1 O1 K2 2_665 . . . -102.45(8) n
    O2 K1 O1 K2 7_545 . . . 29.60(10) n
    O2 K1 O1 K2 8_565 . . . 129.84(15) n
    O5 K1 O1 K2 2_665 . . . -168.04(12) n
    O5 K1 O1 K2 . . . . -35.89(12) n
    C1 K1 O1 K2 7_545 . . . 22.82(11) n
    C1 K1 O1 K2 8_565 . . . 130.87(14) n
    K2 K1 O1 K2 1_655 . . . 179.46(17) n
    O1 K2 O5 K1 . . . . -34.97(11) n
    O1 K2 O5 K1 2_565 . . . 168.20(12) n
    O2 K2 O5 K1 8_465 . . . 104.1(5) n
    O2 K2 O5 K1 7_545 . . . 53.89(13) n
    O5 K2 O5 K1 2_565 . . . -113.49(10) n
    K1 K2 O5 K1 1_455 . . . -179.56(14) n
    O1 K1 O5 K2 . . . . 34.09(11) n
    O1 K1 O5 K2 2_665 . . . -168.08(12) n
    O2 K1 O5 K2 7_545 . . . -53.73(14) n
    O2 K1 O5 K2 8_565 . . . -101.4(5) n
    O5 K1 O5 K2 2_665 . . . 114.12(11) n
    C1 K1 O5 K2 7_545 . . . -73.12(16) n
    C1 K1 O5 K2 8_565 . . . -38.4(6) n
    K2 K1 O5 K2 1_655 . . . -179.55(14) n
    C6 N3 N4 O3 . . . . -2.1(16) n
    C6 N3 N4 O4 . . . . 175.9(10) n
    K2 O2 C1 O1 7 . . . -49.8(12) n
    K1 O2 C1 O1 7 . . . 57.6(12) n
    K2 O2 C1 C2 7 . . . 135.8(5) n
    K1 O2 C1 C2 7 . . . -116.8(5) n
    K2 O2 C1 K1 7 . . 7 -107.4(3) n
    K2 O1 C1 O2 . . . . -114.3(9) n
    K1 O1 C1 O2 . . . . 105.4(9) n
    K2 O1 C1 C2 . . . . 60.2(8) n
    K1 O1 C1 C2 . . . . -80.1(8) n
    K2 O1 C1 K1 . . . 7 -79.4(3) n
    K1 O1 C1 K1 . . . 7 140.3(2) n
    C6 N1 C2 C3 . . . . -67.0(11) n
    C6 N1 C2 C1 . . . . 167.2(9) n
    O2 C1 C2 C3 . . . . -146.7(9) n
    O1 C1 C2 C3 . . . . 38.4(11) n
    K1 C1 C2 C3 7 . . . 164.0(6) n
    O2 C1 C2 N1 . . . . -22.9(10) n
    O1 C1 C2 N1 . . . . 162.2(8) n
    K1 C1 C2 N1 7 . . . -72.2(6) n
    N1 C2 C3 C4 . . . . 72.2(10) n
    C1 C2 C3 C4 . . . . -168.9(7) n
    C2 C3 C4 C5 . . . . -39.8(16) n
    C3 C4 C5 N2 . . . . -19.3(15) n
    C6 N2 C5 C4 . . . . 52.9(12) n
    C2 N1 C6 N2 . . . . 42.7(16) n
    C2 N1 C6 N3 . . . . -154.9(9) n
    C5 N2 C6 N1 . . . . -43.0(15) n
    C5 N2 C6 N3 . . . . 152.5(8) n
    N4 N3 C6 N1 . . . . 12.3(17) n
    N4 N3 C6 N2 . . . . 176.0(9) n
loop_
    _geom_hbond_atom_site_label_D
    _geom_hbond_atom_site_label_H
    _geom_hbond_atom_site_label_A
    _geom_hbond_site_symmetry_A
    _geom_hbond_distance_DH
    _geom_hbond_distance_HA
    _geom_hbond_distance_DA
    _geom_hbond_angle_DHA
    _geom_hbond_publ_flag
    O5 H11 O1 7_545 0.87(2) 2.09(5) 2.885(5) 153(10) yes
    O5 H10 O3 1_545 0.856(19) 2.03(4) 2.793(4) 148(6) yes
    N2 H9 N3 4_576 0.86 2.39 3.080(4) 137.8 yes
    N1 H2 O3 . 0.86 2.09 2.561(5) 113.6 yes
