# Supplementary material for: Potassium l-2-nitrimino-1,3-diazepane-4-carboxyl­ate monohydrate
Source: Acta Crystallogr Sect E Struct Rep Online. 2008 Oct 9;64(Pt 11):m1369. doi: 10.1107/S1600536808023817 (PMC2959513; doi:10.1107/S1600536808023817)
Supplement: Supplementary file 2 [file e-64-m1369-Isup2.hkl]

# 
# h,k,l, Fc-squared, Fo-squared, sigma(Fo-squared) and status flag 
# 
data_I
_shelx_title ' KOH-revis in I222' 
_shelx_refln_list_code          4 
_shelx_F_calc_maximum      446.84 
_exptl_crystal_F_000      1072.00 
_reflns_d_resolution_high  0.7113 
 
loop_ 
 _symmetry_equiv_pos_as_xyz 
 'x, y, z' 
 '-x, -y, z' 
 '-x, y, -z' 
 'x, -y, -z' 
 'x+1/2, y+1/2, z+1/2' 
 '-x+1/2, -y+1/2, z+1/2' 
 '-x+1/2, y+1/2, -z+1/2' 
 'x+1/2, -y+1/2, -z+1/2' 
 
_cell_length_a     7.3883 
_cell_length_b    10.0868 
_cell_length_c    29.0310 
_cell_angle_alpha  90.000 
_cell_angle_beta   90.000 
_cell_angle_gamma  90.000 
 
_shelx_F_squared_multiplier     1.000 
 
loop_ 
 _refln_index_h 
 _refln_index_k 
 _refln_index_l 
 _refln_F_squared_calc 
 _refln_F_squared_meas 
 _refln_F_squared_sigma 
 _refln_observed_status 
   2   0   0   199666.95   202414.67   1479.18 o 
   4   0   0    71389.56    72019.33    975.37 o 
   6   0   0      462.27      346.67     20.31 o 
   8   0   0      944.75      938.62     30.82 o 
  10   0   0       19.47       -0.61     49.68 o 
   1   1   0      302.41      750.23     67.12 o 
   3   1   0      522.74      610.54     24.41 o 
   5   1   0       95.38      163.02     14.14 o 
   7   1   0       14.87       -7.48     20.56 o 
   9   1   0        0.17       26.73     24.41 o 
   0   2   0     4230.91     5384.00    126.39 o 
   2   2   0    51168.78    49002.04    758.33 o 
   4   2   0      363.77      381.39     22.66 o 
   6   2   0     2082.65     1990.77     43.64 o 
   8   2   0      237.20      245.31     23.42 o 
  10   2   0       44.81      103.01     27.04 o 
   1   3   0      193.38      421.94      9.86 o 
   3   3   0      588.99      649.40     14.79 o 
   5   3   0      239.30       -0.37     35.12 o 
   7   3   0       17.25      -20.34     21.83 o 
   9   3   0        0.86       16.74     21.55 o 
   0   4   0      624.48      734.97     16.03 o 
   2   4   0    28585.82    27674.55    176.89 o 
   4   4   0      504.15      584.26     27.02 o 
   6   4   0     1430.89     1259.53     28.35 o 
   8   4   0      125.72      163.05     22.78 o 
   1   5   0       12.18       36.61      9.86 o 
   3   5   0        9.48      -12.95     14.18 o 
   5   5   0        0.64       15.69     19.33 o 
   7   5   0        0.03       -7.46     44.45 o 
   9   5   0        0.96       -3.49     49.31 o 
   0   6   0     3890.26     3718.49     77.04 o 
   2   6   0     4370.39     4287.62     87.42 o 
   4   6   0     1239.22     1225.74     28.76 o 
   6   6   0      653.72      638.13     25.25 o 
   8   6   0      169.43      216.17     24.65 o 
   1   7   0       22.05        5.42     16.27 o 
   3   7   0        4.80       27.53     18.99 o 
   5   7   0        0.00      -36.35     36.35 o 
   7   7   0        2.00       19.39     73.22 o 
   9   7   0        0.31       -3.43     59.13 o 
   0   8   0     4787.30     5130.70    106.01 o 
   2   8   0      610.33      519.46     59.27 o 
   4   8   0     1085.37     1098.55     47.07 o 
   6   8   0      400.25      454.50     25.89 o 
   8   8   0       43.48      -47.59     52.30 o 
   1   9   0        1.02      -17.65     34.45 o 
   3   9   0        5.28      -10.65     33.08 o 
   5   9   0       15.58       -8.66     41.28 o 
   7   9   0        4.94      -48.17     48.40 o 
   0  10   0      520.65      597.97     23.42 o 
   2  10   0      985.59      998.46     28.95 o 
   4  10   0      393.19      332.00     24.01 o 
   6  10   0      153.48      252.08     23.32 o 
   1  11   0       12.78       22.66     36.22 o 
   3  11   0       72.24       52.60     28.76 o 
   5  11   0       35.14       13.95     43.14 o 
   0  12   0      516.43      502.08     29.64 o 
   2  12   0      219.78      229.00     24.01 o 
   4  12   0      255.09      312.20     27.12 o 
   1  13   0       16.05       18.60     26.51 o 
   3  13   0       38.03      -18.45     31.38 o 
   1   0   1      256.73        2.32     10.06 o 
   3   0   1      191.66      417.31      9.06 o 
   5   0   1      100.60      206.33     11.38 o 
   7   0   1       39.98       88.56     23.91 o 
   9   0   1        3.61       11.63     24.23 o 
 -10   1   1        7.23       -6.97     81.93 o 
  -8   1   1       36.57      -13.56     44.33 o 
  -6   1   1      385.70      362.34     19.72 o 
  -4   1   1     1482.14     1761.32     36.92 o 
  -2   1   1    10424.25    11367.09    155.15 o 
   0   1   1     9114.80    10499.76     43.16 o 
   2   1   1    10433.56    11894.47    123.77 o 
   4   1   1     1478.45     1788.62     54.04 o 
   6   1   1      388.64      383.52     27.89 o 
   8   1   1       35.80        8.72     27.89 o 
  10   1   1        7.37       95.88     33.12 o 
  -9   2   1        3.13        6.17     52.30 o 
  -7   2   1       30.42       84.00     16.03 o 
  -5   2   1      189.79      230.45     15.37 o 
  -3   2   1      602.57      605.90     13.56 o 
  -1   2   1      391.01      169.98      8.63 o 
   1   2   1      390.06      141.21     12.20 o 
   3   2   1      603.05      645.02     20.92 o 
   5   2   1      189.07      214.42     20.92 o 
   7   2   1       30.67        8.72     52.30 o 
   9   2   1        3.08      -24.41     27.89 o 
 -10   3   1        2.31       -5.23     38.35 o 
  -8   3   1       27.38       15.56     25.49 o 
  -6   3   1       91.70      107.37     17.26 o 
  -4   3   1      482.09      675.72     17.26 o 
  -2   3   1      744.39      756.45     23.53 o 
   0   3   1      454.69      236.89      7.05 o 
   2   3   1      732.39      760.07     22.66 o 
   4   3   1      489.16      651.99     24.41 o 
   6   3   1       89.05      108.08     24.41 o 
   8   3   1       28.04        1.74     27.89 o 
  10   3   1        2.19      -40.10     88.91 o 
  -9   4   1        2.40      -57.90     57.90 o 
  -7   4   1       19.33       29.79     20.90 o 
  -5   4   1       67.38      109.30     14.79 o 
  -3   4   1      244.43      235.18     19.18 o 
  -1   4   1      277.90      224.10      9.86 o 
   1   4   1      279.43      224.88     13.95 o 
   3   4   1      243.88      275.44     17.43 o 
   5   4   1       68.46        3.49     22.66 o 
   7   4   1       19.04       22.66     22.66 o 
   9   4   1        2.51      -73.22     73.22 o 
  -8   5   1       12.49      -38.35     46.21 o 
  -6   5   1       41.56       28.76     16.03 o 
  -4   5   1      305.63      314.21     20.05 o 
  -2   5   1      801.88      840.14     27.02 o 
   0   5   1     3046.92     3412.56     53.34 o 
   2   5   1      807.65      828.06     24.41 o 
   4   5   1      301.43      249.29     22.66 o 
   6   5   1       43.03       -5.23     43.58 o 
   8   5   1       11.99       19.18     64.50 o 
  -9   6   1        3.93      -47.07     73.22 o 
  -7   6   1       13.65      -24.30     53.17 o 
  -5   6   1       48.34       42.71     14.79 o 
  -3   6   1      106.07      106.47     41.84 o 
  -1   6   1      200.12      189.59     11.66 o 
   1   6   1      200.19      177.82     15.69 o 
   3   6   1      107.44       67.99     19.18 o 
   5   6   1       47.74        5.23     22.66 o 
   7   6   1       14.14       29.64     24.41 o 
   9   6   1        3.83      -38.35     80.19 o 
  -8   7   1        6.55      -12.45     38.35 o 
  -6   7   1        9.33      -38.82     38.82 o 
  -4   7   1       10.39       -9.91     35.12 o 
  -2   7   1      300.76      285.48     16.03 o 
   0   7   1      226.86      213.18     11.07 o 
   2   7   1      298.91      308.56     22.66 o 
   4   7   1       11.23      -12.20     52.30 o 
   6   7   1        8.68      -48.81     48.81 o 
   8   7   1        6.75      -69.73     69.73 o 
  -7   8   1       52.72       12.34     47.94 o 
  -5   8   1      130.30       84.67     69.73 o 
  -3   8   1      551.54      564.02     22.19 o 
  -1   8   1     1112.22     1173.50     66.25 o 
   1   8   1     1112.13     1220.30     40.10 o 
   3   8   1      551.67      594.46     31.38 o 
   5   8   1      130.77      123.77     24.41 o 
   7   8   1       52.37       13.95     29.64 o 
  -8   9   1        1.70       -8.72     76.70 o 
  -6   9   1        0.70       16.74     25.24 o 
  -4   9   1       38.85       50.56     17.26 o 
  -2   9   1       14.89        5.15     20.79 o 
   0   9   1       62.15       81.25     11.38 o 
   2   9   1       14.02        5.23     50.56 o 
   4   9   1       39.07       20.92     22.66 o 
   6   9   1        0.83      -12.20     62.76 o 
   8   9   1        1.61      163.87     38.35 o 
  -7  10   1        0.90      -31.38     87.16 o 
  -5  10   1        5.69       51.78     61.89 o 
  -3  10   1        8.35        5.03     43.58 o 
  -1  10   1        6.67      -25.95     36.92 o 
   1  10   1        6.68       27.89     20.92 o 
   3  10   1        8.01      -10.46     62.76 o 
   5  10   1        5.75       87.16     27.89 o 
   7  10   1        1.01      -15.69     76.70 o 
  -6  11   1        3.34       62.76     33.12 o 
  -4  11   1       58.86      114.25     32.25 o 
  -2  11   1      109.53      149.61     19.08 o 
   0  11   1      302.75      297.16     18.43 o 
   2  11   1      109.88      149.92     26.15 o 
   4  11   1       58.93      -13.95     67.99 o 
   6  11   1        3.25      -88.91     88.91 o 
  -5  12   1        5.52      142.95     31.38 o 
  -3  12   1        5.58       19.70     26.35 o 
  -1  12   1        6.18       12.38     17.84 o 
   1  12   1        6.25      -38.35     55.79 o 
   3  12   1        5.41       73.22     26.15 o 
   5  12   1        5.79        0.00     69.73 o 
  -4  13   1        9.39       50.56     33.12 o 
  -2  13   1        8.80       29.64     20.96 o 
   0  13   1        1.60       15.82     23.27 o 
   2  13   1        9.10      -69.73     69.73 o 
   4  13   1        8.95        5.23     33.12 o 
   2   0   2    17951.72    16492.15    347.47 o 
   4   0   2     5772.04     5770.95     74.47 o 
   6   0   2      730.49      679.06     18.12 o 
   8   0   2      420.80      440.65     36.25 o 
  10   0   2       36.89       23.63    108.08 o 
  -9   1   2        0.91       -1.74     41.69 o 
  -7   1   2        0.73       22.26     44.45 o 
  -5   1   2       53.30       90.54     17.43 o 
  -3   1   2      380.01      591.19     25.28 o 
  -1   1   2     8002.89     7698.00     56.08 o 
   1   1   2     8004.56     7611.21     78.45 o 
   3   1   2      380.18      596.21     17.43 o 
   5   1   2       53.68      134.23     19.18 o 
   7   1   2        0.70      -13.95     54.04 o 
   9   1   2        0.88       19.18     66.25 o 
 -10   2   2       77.40       87.16     38.35 o 
  -8   2   2      103.94       80.12     43.58 o 
  -6   2   2     2256.18     2315.91     56.66 o 
  -4   2   2     1548.92     1264.04     25.89 o 
  -2   2   2    21566.43    21945.79    130.04 o 
   0   2   2     6884.94     7076.76     47.63 o 
   2   2   2    21452.09    22305.40    184.79 o 
   4   2   2     1624.24     1354.54     40.10 o 
   6   2   2     2237.74     2273.25     64.50 o 
   8   2   2      106.17       87.16     29.64 o 
  10   2   2       77.36        8.72     81.93 o 
  -9   3   2        1.66       -2.76     28.76 o 
  -7   3   2        8.15      -39.38     41.86 o 
  -5   3   2       76.11       80.77     54.04 o 
  -3   3   2      725.09      563.41     14.14 o 
  -1   3   2     2027.37     2070.62     42.51 o 
   1   3   2     2028.85     1969.92     52.30 o 
   3   3   2      725.59      557.85     20.92 o 
   5   3   2       76.32       73.22     20.92 o 
   7   3   2        8.12      -29.64     54.04 o 
   9   3   2        1.72       10.46     31.38 o 
  -8   4   2      225.18      243.22     23.42 o 
  -6   4   2      807.13      800.76     27.89 o 
  -4   4   2     2530.59     2527.13     70.60 o 
  -2   4   2     7466.44     7687.73    136.85 o 
   0   4   2     8119.95     7890.55     70.11 o 
   2   4   2     7466.92     7761.13    134.23 o 
   4   4   2     2514.82     2534.74     80.19 o 
   6   4   2      811.74      822.83     34.87 o 
   8   4   2      225.82      294.62     31.38 o 
  -9   5   2        0.51       17.43     22.66 o 
  -7   5   2        2.54       -0.44     38.82 o 
  -5   5   2       37.99       49.67     28.76 o 
  -3   5   2       75.93       44.03     20.92 o 
  -1   5   2       68.85       23.85     16.56 o 
   1   5   2       69.11        8.72     31.38 o 
   3   5   2       75.65       99.37     15.69 o 
   5   5   2       38.31        3.49     50.56 o 
   7   5   2        2.45       13.95     24.41 o 
   9   5   2        0.49       24.41     31.38 o 
  -8   6   2      214.90      195.26     25.89 o 
  -6   6   2      309.63      292.69     20.31 o 
  -4   6   2     2485.03     2377.85     51.77 o 
  -2   6   2     2085.62     2168.67     44.88 o 
   0   6   2     6047.22     5732.86     76.14 o 
   2   6   2     2084.78     2337.75     73.22 o 
   4   6   2     2469.30     2276.74     67.99 o 
   6   6   2      317.79      228.37     29.64 o 
   8   6   2      212.24      280.67     34.87 o 
  -9   7   2        0.13       15.69     64.50 o 
  -7   7   2        9.88       -5.26     51.43 o 
  -5   7   2      119.88      130.75     16.61 o 
  -3   7   2      417.61      399.83     19.72 o 
  -1   7   2      686.64      757.63     19.72 o 
   1   7   2      685.54      767.05     26.15 o 
   3   7   2      418.66      458.49     27.89 o 
   5   7   2      119.26       71.47     24.41 o 
   7   7   2       10.03       12.20     57.53 o 
   9   7   2        0.13       15.69     78.45 o 
  -8   8   2       49.00       38.35     36.61 o 
  -6   8   2      482.06      508.23     32.25 o 
  -4   8   2      487.37      439.42     22.19 o 
  -2   8   2     2299.65     2360.80     49.64 o 
   0   8   2     1419.19     1272.58     22.10 o 
   2   8   2     2317.07     2320.32     73.22 o 
   4   8   2      482.51      543.91     29.64 o 
   6   8   2      481.24      484.63     38.35 o 
   8   8   2       49.94       66.25     36.61 o 
  -7   9   2       38.35       41.05     61.02 o 
  -5   9   2      182.68      210.41     26.15 o 
  -3   9   2      579.68      642.50     23.42 o 
  -1   9   2     1070.99     1114.60     46.20 o 
   1   9   2     1069.40     1129.65     38.35 o 
   3   9   2      580.97      618.87     33.12 o 
   5   9   2      182.06      259.75     31.38 o 
   7   9   2       38.62        0.00     73.22 o 
  -6  10   2       34.71       53.98     46.20 o 
  -4  10   2     1000.09     1031.74     62.76 o 
  -2  10   2      110.10      137.86     17.84 o 
   0  10   2     2273.06     2234.82     41.93 o 
   2  10   2      108.28      106.34     24.41 o 
   4  10   2      999.80     1026.80     43.58 o 
   6  10   2       35.42       92.39     31.38 o 
  -5  11   2       24.24       52.82     27.02 o 
  -3  11   2       94.65      104.90     19.08 o 
  -1  11   2      136.66      168.01     18.49 o 
   1  11   2      137.17      134.23     29.64 o 
   3  11   2       93.96      127.26     27.89 o 
   5  11   2       24.45       12.20     31.38 o 
  -4  12   2      161.64      100.83     71.47 o 
  -2  12   2      407.41      374.88     24.65 o 
   0  12   2      296.57      288.99     18.77 o 
   2  12   2      395.31      418.39     36.61 o 
   4  12   2      171.75      219.65     31.38 o 
  -3  13   2       75.22        0.00     73.22 o 
  -1  13   2      105.53       95.06     23.42 o 
   1  13   2      106.08       20.92     69.73 o 
   3  13   2       74.90      109.83     33.12 o 
   1   0   3      179.04       10.28      8.67 o 
   3   0   3        1.17      -16.70     16.70 o 
   5   0   3       38.00        5.07     22.64 o 
   7   0   3       46.57      -15.32     30.16 o 
   9   0   3       11.38        6.50     22.68 o 
 -10   1   3        1.79       -6.97     71.47 o 
  -8   1   3       30.20       33.12     19.08 o 
  -6   1   3       27.19       53.17     16.03 o 
  -4   1   3      353.39      471.21     15.69 o 
  -2   1   3     1227.75     1512.30     32.05 o 
   0   1   3      299.00      304.43      5.31 o 
   2   1   3     1234.10     1520.15     45.33 o 
   4   1   3      347.34      444.54     20.92 o 
   6   1   3       27.07       83.68     22.66 o 
   8   1   3       30.27       22.66     24.41 o 
  10   1   3        1.86       22.66     74.96 o 
  -9   2   3       10.98       13.07     37.48 o 
  -7   2   3       41.12      -40.62     40.62 o 
  -5   2   3      180.76      194.47     14.79 o 
  -3   2   3     1425.36     1211.59     27.12 o 
  -1   2   3    11760.28    12001.29    192.63 o 
   1   2   3    11763.76    11894.47    118.54 o 
   3   2   3     1424.18     1344.08     38.35 o 
   5   2   3      180.46      207.45     20.92 o 
   7   2   3       41.36       -5.23     50.56 o 
   9   2   3       10.87      -27.89     29.64 o 
 -10   3   3        3.19       36.61     38.35 o 
  -8   3   3        6.20       -4.69     25.49 o 
  -6   3   3      118.28      168.76     48.81 o 
  -4   3   3       87.95       28.59     14.42 o 
  -2   3   3      797.09      821.10     17.26 o 
   0   3   3      471.18      421.20      9.20 o 
   2   3   3      806.70      826.32     27.89 o 
   4   3   3       86.58       87.16     15.69 o 
   6   3   3      119.21      148.18     24.41 o 
   8   3   3        6.12       12.20     26.15 o 
  10   3   3        3.16        8.72     36.61 o 
  -9   4   3        5.26       -3.88     48.59 o 
  -7   4   3       36.38      -38.57     44.33 o 
  -5   4   3      157.80      216.97     27.02 o 
  -3   4   3      522.16      760.07     17.84 o 
  -1   4   3      694.36      747.15     14.64 o 
   1   4   3      696.83      747.87     24.41 o 
   3   4   3      521.54      775.76     24.41 o 
   5   4   3      159.37      202.22     24.41 o 
   7   4   3       36.01       45.33     24.41 o 
   9   4   3        5.43       -6.97     69.73 o 
  -8   5   3       26.00      -45.33     48.59 o 
  -6   5   3       14.62       21.26     19.33 o 
  -4   5   3     1170.36     1198.99     30.51 o 
  -2   5   3     1249.96     1172.06     32.25 o 
   0   5   3     6982.56     6858.96     75.15 o 
   2   5   3     1236.98     1133.14     31.38 o 
   4   5   3     1176.37     1192.41     33.12 o 
   6   5   3       12.21       19.18     20.92 o 
   8   5   3       26.84       67.99     27.89 o 
  -9   6   3        2.04        0.00     80.19 o 
  -7   6   3       13.08       29.04     39.22 o 
  -5   6   3       39.01       -4.86     34.99 o 
  -3   6   3      293.27      290.82     20.92 o 
  -1   6   3      624.89      604.94     16.03 o 
   1   6   3      624.78      597.95     22.66 o 
   3   6   3      295.07      287.64     20.92 o 
   5   6   3       38.53       73.22     20.92 o 
   7   6   3       13.53       76.70     24.41 o 
   9   6   3        1.95      -69.73     81.93 o 
  -8   7   3       18.39       22.66     51.43 o 
  -6   7   3        6.77       -7.96     92.39 o 
  -4   7   3      171.74      153.40     22.66 o 
  -2   7   3       16.05        5.52     18.30 o 
   0   7   3      602.00      657.96     17.08 o 
   2   7   3       16.76      -13.95     43.58 o 
   4   7   3      170.62      160.38     22.66 o 
   6   7   3        7.92       43.58     24.41 o 
   8   7   3       17.90      -64.50     71.47 o 
  -7   8   3        7.29        5.45     54.91 o 
  -5   8   3       42.73       43.66     21.09 o 
  -3   8   3       72.63       33.12     17.26 o 
  -1   8   3      217.71      242.82     33.99 o 
   1   8   3      218.48      190.02     24.41 o 
   3   8   3       72.17       97.62     22.66 o 
   5   8   3       43.37       27.89     22.66 o 
   7   8   3        7.02       26.15     27.89 o 
  -6   9   3      204.30      166.06     22.78 o 
  -4   9   3      342.71      283.14     21.55 o 
  -2   9   3     2405.95     2251.18     49.12 o 
   0   9   3     1696.02     1708.29     29.15 o 
   2   9   3     2412.48     2318.58     69.73 o 
   4   9   3      339.38      339.94     29.64 o 
   6   9   3      204.78      193.51     34.87 o 
  -7  10   3       16.72        0.00     34.87 o 
  -5  10   3      101.61       74.18     44.45 o 
  -3  10   3      171.89      142.95     20.31 o 
  -1  10   3      325.01      364.42     20.96 o 
   1  10   3      325.33      292.87     29.64 o 
   3  10   3      171.79       -5.23     66.25 o 
   5  10   3      101.16       54.04     27.89 o 
   7  10   3       16.91      -55.79     80.19 o 
  -6  11   3        3.66       26.15     34.87 o 
  -4  11   3      120.10      103.54     72.35 o 
  -2  11   3       23.94      -25.61     43.75 o 
   0  11   3      287.25      310.36     17.11 o 
   2  11   3       23.38      -12.20     24.41 o 
   4  11   3      119.81      177.82     33.12 o 
   6  11   3        4.23       -5.23     33.12 o 
  -5  12   3       15.34        0.00     69.73 o 
  -3  12   3       24.94      -13.11     46.12 o 
  -1  12   3        4.51      -10.35     29.64 o 
   1  12   3        4.51       -3.49     26.15 o 
   3  12   3       24.61       13.95     59.27 o 
   5  12   3       15.64       15.69     67.99 o 
  -4  13   3       10.51      -40.10     81.93 o 
  -2  13   3       11.64        0.00     67.99 o 
   0  13   3       46.60      123.07     70.51 o 
   2  13   3       10.43      -22.66     62.76 o 
   4  13   3       11.56       26.15     33.12 o 
   0   0   4       35.51       31.12      7.46 o 
   2   0   4    26174.36    26064.59    278.74 o 
   4   0   4     3092.12     2905.86     47.28 o 
   6   0   4     1006.58      833.45     19.44 o 
   8   0   4      340.93      419.10     23.18 o 
  10   0   4       23.96       26.92     44.45 o 
  -9   1   4        9.50      -22.47     25.60 o 
  -7   1   4       92.89       77.77     25.28 o 
  -5   1   4      445.89      427.70     16.61 o 
  -3   1   4     1522.78     1808.27     40.05 o 
  -1   1   4     1273.44     1496.04     31.42 o 
   1   1   4     1275.01     1481.80     38.35 o 
   3   1   4     1522.31     1778.16     52.30 o 
   5   1   4      446.82      392.24     22.66 o 
   7   1   4       92.47       95.88     22.66 o 
   9   1   4        9.62       13.95     55.79 o 
 -10   2   4       71.49       69.73     38.35 o 
  -8   2   4      153.58      238.83     20.85 o 
  -6   2   4     1186.91     1132.27     27.12 o 
  -4   2   4     3036.93     2827.12    125.52 o 
  -2   2   4    12536.34    12460.16    124.65 o 
   0   2   4    11023.02    11335.68     63.74 o 
   2   2   4    12698.49    12703.36    144.69 o 
   4   2   4     2963.09     2614.94     80.19 o 
   6   2   4     1206.99     1155.80     38.35 o 
   8   2   4      150.80      190.02     31.38 o 
  10   2   4       71.70      106.34     36.61 o 
  -9   3   4        3.36       -6.43     74.96 o 
  -7   3   4       21.40        8.60     36.73 o 
  -5   3   4      159.01      172.21     18.30 o 
  -3   3   4      854.59      683.67     15.37 o 
  -1   3   4     2927.99     2600.99     48.68 o 
   1   3   4     2927.77     2564.38     67.99 o 
   3   3   4      854.81      735.67     22.66 o 
   5   3   4      158.58      134.23     20.92 o 
   7   3   4       21.51      -45.33     55.79 o 
   9   3   4        3.31       -6.97     61.02 o 
  -8   4   4      251.75      201.12     23.53 o 
  -6   4   4      621.43      768.79     36.61 o 
  -4   4   4     3704.88     3237.93     70.26 o 
  -2   4   4     1589.07     1491.17    134.23 o 
   0   4   4    22940.34    23265.46    197.53 o 
   2   4   4     1505.39     1643.92     48.81 o 
   4   4   4     3756.67     3392.44    102.85 o 
   6   4   4      606.14      735.67     36.61 o 
   8   4   4      253.71      212.68     31.38 o 
  -9   5   4        0.62      -80.19     80.19 o 
  -7   5   4       20.88      -43.64     43.64 o 
  -5   5   4      221.61      205.21     24.41 o 
  -3   5   4     1873.02     1767.98     36.22 o 
  -1   5   4     5706.18     6651.85     93.68 o 
   1   5   4     5709.32     6901.69    134.23 o 
   3   5   4     1872.70     1785.13     55.79 o 
   5   5   4      222.09      155.15     24.41 o 
   7   5   4       20.90      -71.47     71.47 o 
   9   5   4        0.60       -6.97     73.22 o 
  -8   6   4      126.91      155.05     24.01 o 
  -6   6   4      281.45      308.36     20.31 o 
  -4   6   4     2938.79     2887.15    124.65 o 
  -2   6   4      431.85      402.15     16.03 o 
   0   6   4    11159.54    11246.12    107.36 o 
   2   6   4      434.55      439.31     20.92 o 
   4   6   4     2943.32     3021.12     94.14 o 
   6   6   4      280.90      266.72     27.89 o 
   8   6   4      126.81      160.38     34.87 o 
  -7   7   4        8.71      -35.96     39.39 o 
  -5   7   4       18.08        6.80     19.23 o 
  -3   7   4      135.03      224.24     16.61 o 
  -1   7   4      822.61      729.03     19.72 o 
   1   7   4      821.25      775.76     27.89 o 
   3   7   4      135.50      203.96     22.66 o 
   5   7   4       18.34      -54.04     54.04 o 
   7   7   4        8.56      -38.35     59.27 o 
  -8   8   4       69.41       31.38     74.96 o 
  -6   8   4      527.53      521.82     25.25 o 
  -4   8   4       12.42      -26.15     54.91 o 
  -2   8   4     8367.72     8008.64    229.24 o 
   0   8   4      989.51      914.52     19.12 o 
   2   8   4     8359.71     8339.90    200.48 o 
   4   8   4       19.09       29.64     22.66 o 
   6   8   4      523.53      472.43     38.35 o 
   8   8   4       70.70        0.00     81.93 o 
  -7   9   4        7.07      -48.40     48.40 o 
  -5   9   4       87.53       89.45     18.49 o 
  -3   9   4      521.92      526.14     22.78 o 
  -1   9   4     1252.36     1249.90     41.84 o 
   1   9   4     1254.16     1349.31     41.84 o 
   3   9   4      520.69      502.07     31.38 o 
   5   9   4       88.17      102.85     29.64 o 
   7   9   4        6.95      -57.53     66.25 o 
  -6  10   4      127.23       79.41     32.08 o 
  -4  10   4      591.20      584.19     40.97 o 
  -2  10   4      101.57      120.18     17.84 o 
   0  10   4     2534.68     2439.85     75.78 o 
   2  10   4      106.08      116.80     24.41 o 
   4  10   4      585.65      584.00     40.10 o 
   6  10   4      130.77      149.92     34.87 o 
  -5  11   4        9.32      -16.09     47.32 o 
  -3  11   4        9.56       10.79     35.74 o 
  -1  11   4        9.01       25.43     31.38 o 
   1  11   4        8.86       26.15     22.66 o 
   3  11   4        9.59       13.95     24.41 o 
   5  11   4        9.36      -27.89     64.50 o 
  -4  12   4      295.78      313.14     26.31 o 
  -2  12   4       74.19      -57.53     57.53 o 
   0  12   4      806.70      815.99     29.61 o 
   2  12   4       82.55      113.31     27.89 o 
   4  12   4      288.96      298.10     38.35 o 
  -3  13   4       50.82      -81.93     81.93 o 
  -1  13   4       77.71      101.55     38.35 o 
   1  13   4       77.27       74.96     29.64 o 
   3  13   4       51.24      116.80     34.87 o 
   1   0   5       64.95       -2.42     10.52 o 
   3   0   5       52.54       74.93      7.40 o 
   5   0   5        6.36       10.57     14.80 o 
   7   0   5        1.32       21.87     18.54 o 
   9   0   5        0.09       -2.57     21.58 o 
 -10   1   5        5.51      -81.93     81.93 o 
  -8   1   5       92.72      125.04     19.72 o 
  -6   1   5       48.49       -6.00     25.28 o 
  -4   1   5     2454.50     2298.29     86.29 o 
  -2   1   5      148.71      194.41      8.63 o 
   0   1   5    12044.64    11838.10     62.59 o 
   2   1   5      172.18      193.51     13.95 o 
   4   1   5     2458.70     2412.71     67.99 o 
   6   1   5       42.30       59.27     20.92 o 
   8   1   5       95.49      177.82     27.89 o 
  10   1   5        5.04       90.65     36.61 o 
  -9   2   5        0.74       33.28     20.31 o 
  -7   2   5        1.91      -16.90     21.09 o 
  -5   2   5       13.03        0.29     18.30 o 
  -3   2   5       74.07       32.40     20.05 o 
  -1   2   5      188.94      137.81      8.63 o 
   1   2   5      187.94      148.18     12.20 o 
   3   2   5       74.50       52.30     12.20 o 
   5   2   5       12.79      -40.10     45.33 o 
   7   2   5        1.98      -50.56     50.56 o 
   9   2   5        0.71       20.92     66.25 o 
 -10   3   5       11.24      -80.19     80.19 o 
  -8   3   5       36.83       -8.39     49.91 o 
  -6   3   5      583.07      655.88     22.78 o 
  -4   3   5      432.83      441.67     19.18 o 
  -2   3   5    11409.81    11777.63    300.72 o 
   0   3   5     2141.60     2408.43     38.22 o 
   2   3   5    11477.72    12068.80    156.90 o 
   4   3   5      398.71      474.17     22.66 o 
   6   3   5      597.15      679.88     31.38 o 
   8   3   5       33.33       69.73     26.15 o 
  10   3   5       11.80      113.31     36.61 o 
  -9   4   5        0.52      -51.86     51.86 o 
  -7   4   5        2.49       -3.94     22.36 o 
  -5   4   5       30.37       55.47     48.81 o 
  -3   4   5      107.83      117.73     11.09 o 
  -1   4   5      142.77      172.99     19.18 o 
   1   4   5      142.25      139.46     13.95 o 
   3   4   5      108.73      127.26     15.69 o 
   5   4   5       29.99      -54.04     54.04 o 
   7   4   5        2.62       -1.74     22.66 o 
   9   4   5        0.52      -74.96     74.96 o 
  -8   5   5       34.87       98.05     21.55 o 
  -6   5   5      160.75      232.99     18.49 o 
  -4   5   5      989.11     1015.93     34.87 o 
  -2   5   5      472.87      599.83     35.74 o 
   0   5   5     3543.32     3860.81     58.38 o 
   2   5   5      428.74      662.45     22.66 o 
   4   5   5     1019.09     1030.28     31.38 o 
   6   5   5      150.26      137.72     26.15 o 
   8   5   5       37.49      -80.19     80.19 o 
  -9   6   5        0.44        8.72     74.96 o 
  -7   6   5       19.74      -14.38     23.81 o 
  -5   6   5       71.37       10.62     55.79 o 
  -3   6   5      535.87      594.79     19.72 o 
  -1   6   5     1632.50     1970.37     41.28 o 
   1   6   5     1630.22     1858.35     54.04 o 
   3   6   5      535.61      655.48     27.89 o 
   5   6   5       71.73      -31.38     54.04 o 
   7   6   5       19.55      -41.84     64.50 o 
   9   6   5        0.46       31.38     76.70 o 
  -8   7   5       49.66       97.84     22.78 o 
  -6   7   5       25.52       27.82     23.53 o 
  -4   7   5      907.68     1000.47     26.48 o 
  -2   7   5      173.39      155.17     14.79 o 
   0   7   5     2910.44     2633.37     46.96 o 
   2   7   5      190.25      144.69     20.92 o 
   4   7   5      896.45     1072.12     36.61 o 
   6   7   5       30.51       41.84     24.41 o 
   8   7   5       48.32       64.50     33.12 o 
  -7   8   5        6.54      -54.20     54.20 o 
  -5   8   5        4.96       39.97     20.56 o 
  -3   8   5       20.96       49.24     25.28 o 
  -1   8   5        2.45       -8.47     30.03 o 
   1   8   5        2.38       -3.49     50.56 o 
   3   8   5       21.19       20.92     20.92 o 
   5   8   5        4.77        0.00     54.04 o 
   7   8   5        6.67       50.56     29.64 o 
  -6   9   5      202.64      237.53     40.10 o 
  -4   9   5       73.01       71.18     37.48 o 
  -2   9   5     1346.71     1249.72     43.58 o 
   0   9   5      151.37      141.03     19.68 o 
   2   9   5     1338.62     1373.71     41.84 o 
   4   9   5       79.52       20.92     61.02 o 
   6   9   5      199.01      237.09     31.38 o 
  -7  10   5        9.92      -55.79     57.53 o 
  -5  10   5       15.85      -47.89     47.89 o 
  -3  10   5       46.14        4.17     23.54 o 
  -1  10   5       23.37       51.70     29.64 o 
   1  10   5       23.02      -29.64     57.53 o 
   3  10   5       46.53      -33.12     33.12 o 
   5  10   5       15.62      -33.12     57.53 o 
   7  10   5        9.95      -47.07     80.19 o 
  -6  11   5       19.09       24.41     71.47 o 
  -4  11   5       81.46       50.32     67.99 o 
  -2  11   5       99.61       60.03     30.51 o 
   0  11   5       59.38       66.59     18.98 o 
   2  11   5      104.22      111.57     26.15 o 
   4  11   5       76.93       69.73     27.89 o 
   6  11   5       21.12      -31.38     74.96 o 
  -5  12   5       11.04       -5.23     33.12 o 
  -3  12   5       19.28      -46.21     46.21 o 
  -1  12   5       44.11       11.04     24.95 o 
   1  12   5       43.79       57.53     26.15 o 
   3  12   5       19.67      -13.95     64.50 o 
   5  12   5       10.78       27.89     33.12 o 
  -2  13   5      108.25       29.64     73.22 o 
   0  13   5        0.04       14.13     29.63 o 
   2  13   5      105.43      149.92     33.12 o 
   0   0   6    57072.32    57100.28    664.70 o 
   2   0   6       34.91       15.15      9.36 o 
   4   0   6     8445.38     8341.51     91.66 o 
   6   0   6      255.99      309.91     23.10 o 
   8   0   6      365.95      351.69     22.49 o 
  10   0   6       19.98       29.64     24.65 o 
  -9   1   6       16.35       11.33     37.48 o 
  -7   1   6       54.70       56.00     60.14 o 
  -5   1   6      250.88      266.13     17.43 o 
  -3   1   6     1642.39     1561.19     53.17 o 
  -1   1   6     3819.84     3992.43     51.15 o 
   1   1   6     3820.74     4023.51     73.22 o 
   3   1   6     1641.50     1549.79     45.33 o 
   5   1   6      251.44      268.47     22.66 o 
   7   1   6       54.42       88.91     20.92 o 
   9   1   6       16.50        8.72     27.89 o 
 -10   2   6       34.54       22.66     38.35 o 
  -8   2   6      223.75      256.22     23.32 o 
  -6   2   6      554.81      525.93     22.19 o 
  -4   2   6     3870.41     3946.02    109.83 o 
  -2   2   6     4349.42     3535.76     59.78 o 
   0   2   6    20277.99    19209.24    184.51 o 
   2   2   6     4227.01     3664.40     83.68 o 
   4   2   6     3904.22     3863.13    111.57 o 
   6   2   6      545.24      533.45     31.38 o 
   8   2   6      224.83      268.47     33.12 o 
  10   2   6       34.49       34.87     34.87 o 
  -9   3   6        7.91       -9.01     30.05 o 
  -7   3   6        3.54        8.37     20.92 o 
  -5   3   6       24.43        6.10     28.76 o 
  -3   3   6      285.81      254.57     12.33 o 
  -1   3   6     1068.94     1131.66     22.78 o 
   1   3   6     1069.78     1117.45     33.12 o 
   3   3   6      285.18      278.93     17.43 o 
   5   3   6       24.61       61.02     17.43 o 
   7   3   6        3.55      -34.87     55.79 o 
   9   3   6        7.83       20.92     31.38 o 
  -8   4   6      121.89      154.33     21.55 o 
  -6   4   6      890.21      819.74     41.84 o 
  -4   4   6     1282.31     1167.74     38.35 o 
  -2   4   6     7947.46     7208.35     96.13 o 
   0   4   6     2702.37     2388.63     38.96 o 
   2   4   6     8073.07     7334.02    137.72 o 
   4   4   6     1223.16     1166.26     33.12 o 
   6   4   6      905.93      843.75     34.87 o 
   8   4   6      119.75       34.87     34.87 o 
  -9   5   6        0.37      -67.99     80.19 o 
  -7   5   6        2.46      -91.52     91.52 o 
  -5   5   6      156.53      176.23     18.49 o 
  -3   5   6     1055.42     1228.19     26.48 o 
  -1   5   6     3199.12     3902.94    118.54 o 
   1   5   6     3198.04     3896.25    106.34 o 
   3   5   6     1056.70     1211.59     36.61 o 
   5   5   6      156.16      169.10     24.41 o 
   7   5   6        2.54      -19.18     24.41 o 
   9   5   6        0.37        6.97     71.47 o 
  -8   6   6       75.30       76.12     22.09 o 
  -6   6   6      586.97      620.20     24.01 o 
  -4   6   6      626.78      519.51     20.96 o 
  -2   6   6     4998.08     4861.06     95.53 o 
   0   6   6      784.28      863.15     18.03 o 
   2   6   6     4951.42     4903.88    134.23 o 
   4   6   6      661.78      554.37     29.64 o 
   6   6   6      574.52      559.60     33.12 o 
   8   6   6       77.37        6.97     78.45 o 
  -7   7   6        5.91      -44.79     48.03 o 
  -5   7   6        7.10       26.39     26.15 o 
  -3   7   6       16.73       33.12     14.79 o 
  -1   7   6      111.44      118.47     13.95 o 
   1   7   6      111.91      108.08     19.18 o 
   3   7   6       16.51       54.04     20.92 o 
   5   7   6        7.18       67.99     22.66 o 
   7   7   6        5.93        0.00     27.89 o 
  -8   8   6       66.29      108.08     34.87 o 
  -6   8   6      206.95      230.21     22.78 o 
  -4   8   6      805.26      793.21     25.89 o 
  -2   8   6      553.63      486.88     20.96 o 
   0   8   6     2576.09     2786.70     48.31 o 
   2   8   6      552.91      500.32     31.38 o 
   4   8   6      801.09      772.28     36.61 o 
   6   8   6      209.25      214.42     33.12 o 
   8   8   6       65.97       62.76     36.61 o 
  -7   9   6        7.85        2.61     35.74 o 
  -5   9   6      110.46       68.42     54.04 o 
  -3   9   6      598.53      570.05     31.38 o 
  -1   9   6     1793.49     1735.58     41.84 o 
   1   9   6     1791.36     1779.90     55.79 o 
   3   9   6      599.67      529.96     33.12 o 
   5   9   6      109.67       61.02     27.89 o 
   7   9   6        8.00      -43.58     74.96 o 
  -6  10   6      167.83      128.38     27.02 o 
  -4  10   6      236.85      220.53     22.19 o 
  -2  10   6      849.09      766.89     34.87 o 
   0  10   6      311.59      421.99     19.29 o 
   2  10   6      866.54      719.98     36.61 o 
   4  10   6      223.59      209.19     33.12 o 
   6  10   6      172.82      188.28     34.87 o 
  -5  11   6        1.62      -38.88     44.45 o 
  -3  11   6       40.87       37.23     19.18 o 
  -1  11   6      180.62      178.91     19.72 o 
   1  11   6      181.26      174.33     27.89 o 
   3  11   6       40.52       55.79     26.15 o 
   5  11   6        1.70      -69.73     69.73 o 
  -4  12   6      185.75      202.22     34.87 o 
  -2  12   6      187.56      153.68     21.55 o 
   0  12   6      346.15      405.93     24.30 o 
   2  12   6      179.41      146.44     31.38 o 
   4  12   6      193.66      209.19     34.87 o 
  -3  13   6       15.52        0.00     74.96 o 
  -1  13   6       28.72      -52.32     52.32 o 
   1  13   6       28.99       15.69     29.64 o 
   3  13   6       15.34       15.69     64.50 o 
   1   0   7      198.24       35.73     16.23 o 
   3   0   7      284.55      399.23     10.06 o 
   5   0   7        5.71       55.09     24.00 o 
   7   0   7        0.41       30.77     23.69 o 
   9   0   7        0.80      -25.22     25.22 o 
 -10   1   7       22.04       40.10     83.68 o 
  -8   1   7       26.27       19.47     60.14 o 
  -6   1   7      692.74      602.06     27.02 o 
  -4   1   7      307.21      477.74     35.74 o 
  -2   1   7     6482.22     5374.03     69.03 o 
   0   1   7     1796.26     1900.86     42.99 o 
   2   1   7     6390.65     5360.62     97.62 o 
   4   1   7      338.90      369.58     20.92 o 
   6   1   7      685.16      580.52     31.38 o 
   8   1   7       27.03       55.79     24.41 o 
  10   1   7       21.89       88.91     36.61 o 
  -9   2   7        5.13        9.90    142.08 o 
  -7   2   7       73.08       47.05     44.45 o 
  -5   2   7      388.24      354.78     17.26 o 
  -3   2   7     2501.24     2612.39     88.91 o 
  -1   2   7     8342.90     9135.84     83.82 o 
   1   2   7     8332.07     9307.43    120.29 o 
   3   2   7     2503.44     2560.89     73.22 o 
   5   2   7      386.42      373.06     24.41 o 
   7   2   7       73.19       48.81     24.41 o 
   9   2   7        5.06      -20.92     74.96 o 
  -8   3   7       35.86       -6.45     44.68 o 
  -6   3   7      541.24      622.77     36.61 o 
  -4   3   7       10.58       -7.77     46.20 o 
  -2   3   7    10981.83    10688.52    108.46 o 
   0   3   7      480.67      682.97     11.99 o 
   2   3   7    10968.75    10825.83    155.15 o 
   4   3   7       18.60      -24.41     38.35 o 
   6   3   7      539.51      596.21     31.38 o 
   8   3   7       36.08       64.50     26.15 o 
  -9   4   7       15.61      -10.80     29.04 o 
  -7   4   7       95.53       60.65     31.38 o 
  -5   4   7      587.92      541.97     21.55 o 
  -3   4   7     2081.67     2019.61     43.14 o 
  -1   4   7     4663.33     5134.76     77.66 o 
   1   4   7     4666.43     5219.41    111.57 o 
   3   4   7     2077.67     2126.81     67.99 o 
   5   4   7      587.93      533.45     31.38 o 
   7   4   7       95.30      111.57     24.41 o 
   9   4   7       15.63      -36.61     36.61 o 
  -8   5   7       96.27       87.06     79.32 o 
  -6   5   7       16.23       19.25     27.02 o 
  -4   5   7     2035.11     2045.35     43.09 o 
  -2   5   7      139.96      304.12     24.41 o 
   0   5   7     6991.16     7118.16     79.84 o 
   2   5   7      174.05      251.03     19.18 o 
   4   5   7     2021.43     2139.02     62.76 o 
   6   5   7       18.32       48.81     20.92 o 
   8   5   7       96.50      170.84     31.38 o 
  -9   6   7        1.85      -15.69     71.47 o 
  -7   6   7       24.31      -24.32     24.32 o 
  -5   6   7       34.43      -36.61     36.61 o 
  -3   6   7      106.88       95.21     13.56 o 
  -1   6   7      401.23      486.90     15.37 o 
   1   6   7      403.26      463.72     22.66 o 
   3   6   7      105.98       87.16     19.18 o 
   5   6   7       35.18       -5.23     50.56 o 
   7   6   7       24.06       17.43     52.30 o 
   9   6   7        1.93      -12.20     36.61 o 
  -8   7   7       43.51       45.53    101.11 o 
  -6   7   7       68.07       55.79     18.49 o 
  -4   7   7      495.98      544.41     34.87 o 
  -2   7   7      241.64      244.84     20.05 o 
   0   7   7     1317.68     1302.55     22.10 o 
   2   7   7      238.67      252.78     22.66 o 
   4   7   7      493.43      517.76     31.38 o 
   6   7   7       70.11       17.43     61.02 o 
   8   7   7       42.64       71.47     31.38 o 
  -7   8   7        1.15       11.85     57.53 o 
  -5   8   7        2.18      -10.38     41.28 o 
  -3   8   7       11.85       11.77     34.25 o 
  -1   8   7       56.40       86.13     80.19 o 
   1   8   7       55.90       83.68     20.92 o 
   3   8   7       11.93        8.72     20.92 o 
   5   8   7        2.15        8.72     24.41 o 
   7   8   7        1.26       13.95     59.27 o 
  -6   9   7       80.09       95.27     43.58 o 
  -4   9   7      151.47      127.86     18.49 o 
  -2   9   7      196.27      179.70     17.84 o 
   0   9   7      538.99      574.63     27.79 o 
   2   9   7      191.59      203.96     26.15 o 
   4   9   7      155.16      130.75     27.89 o 
   6   9   7       78.80      183.05     29.64 o 
  -7  10   7        7.20      -24.41     66.25 o 
  -5  10   7       15.55      -20.11     25.49 o 
  -3  10   7       13.69      -27.84     42.71 o 
  -1  10   7       16.43       -2.01     42.71 o 
   1  10   7       16.73      -54.04     54.04 o 
   3  10   7       13.43       -5.23     48.81 o 
   5  10   7       16.09      -27.89     27.89 o 
   7  10   7        6.98       19.18     31.38 o 
  -6  11   7        8.16      -74.96     74.96 o 
  -4  11   7      198.09      175.33     21.55 o 
  -2  11   7       17.28        7.38     24.23 o 
   0  11   7      417.33      374.47     24.58 o 
   2  11   7       14.72       19.18     24.41 o 
   4  11   7      201.14      170.84     33.12 o 
   6  11   7        6.74      -71.47     71.47 o 
  -5  12   7       14.02      -40.10     71.47 o 
  -3  12   7       15.13      -17.58     44.88 o 
  -1  12   7       51.50      130.95     41.84 o 
   1  12   7       51.87       90.65     26.15 o 
   3  12   7       15.20      -69.73     73.22 o 
   5  12   7       13.82       12.20     33.12 o 
  -2  13   7      151.87      106.34     34.87 o 
   0  13   7        1.50       38.23     30.79 o 
   2  13   7      155.57      142.95     33.12 o 
   0   0   8     2995.70     3489.79     42.67 o 
   2   0   8    41304.08    40492.72    541.25 o 
   4   0   8      442.88      523.60     13.08 o 
   6   0   8     2788.77     3066.87     58.25 o 
   8   0   8        2.03        6.08     22.40 o 
  10   0   8       87.98       81.27     73.22 o 
  -9   1   8        8.51      -17.25     32.25 o 
  -7   1   8       23.92        6.94     21.09 o 
  -5   1   8        7.27       -2.79     18.30 o 
  -3   1   8       74.27       83.26      9.86 o 
  -1   1   8     1694.23     1470.51     32.05 o 
   1   1   8     1693.56     1431.24     40.10 o 
   3   1   8       74.22       83.68     13.95 o 
   5   1   8        7.35      -17.43     47.07 o 
   7   1   8       23.72       27.89     22.66 o 
   9   1   8        8.61       -6.97     64.50 o 
 -10   2   8       12.20      -57.53     81.93 o 
  -8   2   8      212.02      239.95     33.12 o 
  -6   2   8      422.30      422.76     22.19 o 
  -4   2   8     2973.75     2878.54     92.39 o 
  -2   2   8     2482.90     2737.99     56.08 o 
   0   2   8    10164.17    10308.39     96.49 o 
   2   2   8     2507.91     2968.82     80.19 o 
   4   2   8     2972.03     2994.97     90.65 o 
   6   2   8      420.24      460.23     29.64 o 
   8   2   8      213.81      275.44     31.38 o 
  10   2   8       11.73       59.27     34.87 o 
  -9   3   8        2.44       25.10     31.38 o 
  -7   3   8        1.30       10.42     20.90 o 
  -5   3   8      118.61      109.88     16.03 o 
  -3   3   8     1548.52     1750.39     59.27 o 
  -1   3   8     7358.61     8326.85    158.64 o 
   1   3   8     7361.08     8493.31    130.75 o 
   3   3   8     1548.41     1771.18     50.56 o 
   5   3   8      118.94       97.62     22.66 o 
   7   3   8        1.30       29.64     22.66 o 
   9   3   8        2.40      -74.96     74.96 o 
  -8   4   8       79.33      139.49     20.96 o 
  -6   4   8      508.00      429.08     21.55 o 
  -4   4   8      940.63      879.20     35.74 o 
  -2   4   8     8243.35     8642.28    109.09 o 
   0   4   8      134.75       70.87     62.19 o 
   2   4   8     8166.59     8366.05    153.41 o 
   4   4   8      974.21      927.43     29.64 o 
   6   4   8      499.72      465.46     29.64 o 
   8   4   8       79.46      165.61     29.64 o 
  -9   5   8        2.64       22.66     85.42 o 
  -7   5   8       16.98      -27.31     52.30 o 
  -5   5   8       28.13       75.44     31.38 o 
  -3   5   8      103.14      128.69     12.90 o 
  -1   5   8      124.79       51.03     39.22 o 
   1   5   8      125.12       81.93     15.69 o 
   3   5   8      102.85      129.00     19.18 o 
   5   5   8       28.31       71.47     20.92 o 
   7   5   8       16.90      -17.43     61.02 o 
   9   5   8        2.67       38.35     76.70 o 
  -8   6   8      123.54      164.86     24.41 o 
  -6   6   8      184.90      201.36     19.08 o 
  -4   6   8     1318.92     1281.86     54.04 o 
  -2   6   8      681.48      622.30     17.84 o 
   0   6   8     4776.13     4562.00     73.47 o 
   2   6   8      713.63      631.07     26.15 o 
   4   6   8     1299.00     1258.66     38.35 o 
   6   6   8      189.99      228.37     27.89 o 
   8   6   8      123.57        0.00     76.70 o 
  -7   7   8        1.13       26.22     22.90 o 
  -5   7   8        5.40       22.63     36.35 o 
  -3   7   8       96.76      154.12     15.37 o 
  -1   7   8      476.95      475.37     19.18 o 
   1   7   8      476.34      536.93     26.15 o 
   3   7   8       97.22       80.19     22.66 o 
   5   7   8        5.29       12.20     22.66 o 
   7   7   8        1.14      -12.20     55.79 o 
  -8   8   8       54.56       90.65     33.12 o 
  -6   8   8       78.14      116.75     61.02 o 
  -4   8   8     1223.46     1109.28     28.95 o 
  -2   8   8        5.17       -3.74     19.33 o 
   0   8   8     5505.25     4957.77    195.55 o 
   2   8   8       10.99       54.04     20.92 o 
   4   8   8     1217.30     1122.68     41.84 o 
   6   8   8       80.90       74.96     31.38 o 
   8   8   8       53.72        0.00     76.70 o 
  -7   9   8       22.42       54.04     31.38 o 
  -5   9   8      139.43      169.28     21.55 o 
  -3   9   8      270.70      290.32     20.96 o 
  -1   9   8      359.02      398.97     20.31 o 
   1   9   8      358.14      416.65     29.64 o 
   3   9   8      271.62      289.39     27.89 o 
   5   9   8      138.88      170.84     29.64 o 
   7   9   8       22.69       80.19     31.38 o 
  -6  10   8       73.40       52.00     38.35 o 
  -4  10   8      246.76      187.44     22.19 o 
  -2  10   8      593.43      615.06     24.65 o 
   0  10   8      183.20      197.56     16.30 o 
   2  10   8      581.44      601.44     36.61 o 
   4  10   8      256.79      277.18     29.64 o 
   6  10   8       69.94       22.66     31.38 o 
  -5  11   8       45.56       61.89     22.19 o 
  -3  11   8      185.94      216.87     47.94 o 
  -1  11   8      309.13      364.65     23.42 o 
   1  11   8      309.86      376.55     33.12 o 
   3  11   8      185.14      256.26     31.38 o 
   5  11   8       45.95       45.33     31.38 o 
  -4  12   8       21.37       12.20     31.38 o 
  -2  12   8      702.25      710.86     32.05 o 
   0  12   8        7.67       36.57     35.33 o 
   2  12   8      707.58      826.32     43.58 o 
   4  12   8       17.45       43.58     31.38 o 
  -3  13   8        0.34       47.07     33.12 o 
  -1  13   8        2.54       29.64     62.76 o 
   1  13   8        2.48     -104.60    104.60 o 
   3  13   8        0.32        0.00     73.22 o 
   1   0   9      647.88      488.41     13.49 o 
   3   0   9      393.29      329.87     10.06 o 
   5   0   9       63.34      224.53     12.39 o 
   7   0   9        0.18       -3.25     20.82 o 
   9   0   9        0.02       -4.30     26.12 o 
 -10   1   9        9.91      -15.69     74.96 o 
  -8   1   9      188.47      159.81     25.28 o 
  -6   1   9      177.62      233.64     19.08 o 
  -4   1   9     2514.05     2263.74     49.91 o 
  -2   1   9     2637.43     2475.95     49.64 o 
   0   1   9     5888.48     5608.35     53.32 o 
   2   1   9     2682.38     2665.49     78.45 o 
   4   1   9     2490.16     2156.45     64.50 o 
   6   1   9      191.39      226.63     26.15 o 
   8   1   9      185.63      137.72     31.38 o 
  10   1   9       10.05       83.68     31.38 o 
  -9   2   9        0.43        3.55     27.47 o 
  -7   2   9        4.15      -31.12     37.46 o 
  -5   2   9       62.26       22.44     47.94 o 
  -3   2   9      818.44      768.04     17.26 o 
  -1   2   9     3722.39     4125.07    127.26 o 
   1   2   9     3714.09     4269.32     88.91 o 
   3   2   9      820.46      765.30     22.66 o 
   5   2   9       61.49      -10.46     47.07 o 
   7   2   9        4.25      -59.27     59.27 o 
   9   2   9        0.39      -13.95     62.76 o 
  -8   3   9       53.04       37.89     40.97 o 
  -6   3   9      573.17      462.86     20.96 o 
  -4   3   9     1069.37     1136.63     24.01 o 
  -2   3   9     2744.20     2384.29     90.65 o 
   0   3   9     4613.79     4355.64     71.30 o 
   2   3   9     2650.47     2606.22     73.22 o 
   4   3   9     1109.68     1133.14     34.87 o 
   6   3   9      558.30      465.46     29.64 o 
   8   3   9       56.04       43.58     29.64 o 
  -9   4   9        0.73      -12.43     50.88 o 
  -7   4   9        3.71      -92.09    107.21 o 
  -5   4   9        7.14       11.82     14.14 o 
  -3   4   9       95.48       47.57     12.33 o 
  -1   4   9      120.62       69.61     13.07 o 
   1   4   9      121.83       67.99     13.95 o 
   3   4   9       95.41       66.25     15.69 o 
   5   4   9        6.99       -8.72     48.81 o 
   7   4   9        3.81      -10.46     22.66 o 
   9   4   9        0.71      -36.61     74.96 o 
  -8   5   9      133.01      171.32     55.79 o 
  -6   5   9       63.32      -20.75     44.45 o 
  -4   5   9     2855.14     2575.03     93.27 o 
  -2   5   9      244.00      271.56     13.56 o 
   0   5   9    11480.92    13140.47    193.02 o 
   2   5   9      285.29      259.75     19.18 o 
   4   5   9     2826.55     2728.25     81.93 o 
   6   5   9       74.75       43.58     22.66 o 
   8   5   9      130.24      134.23     31.38 o 
  -9   6   9        1.74       20.92     33.12 o 
  -7   6   9       18.48       31.73     27.89 o 
  -5   6   9       32.78       32.49     15.69 o 
  -3   6   9       86.30      -21.92    135.11 o 
  -1   6   9       71.76      129.13     12.33 o 
   1   6   9       70.67      115.06     17.43 o 
   3   6   9       87.41       97.62     20.92 o 
   5   6   9       32.52      -50.56     50.56 o 
   7   6   9       18.58       -6.97     54.04 o 
   9   6   9        1.74       31.38     78.45 o 
  -8   7   9       25.83       22.66     71.47 o 
  -6   7   9      275.19      380.05     23.42 o 
  -4   7   9      116.28      101.94     16.03 o 
  -2   7   9     1891.68     2136.72     46.12 o 
   0   7   9      215.31      165.41     51.73 o 
   2   7   9     1884.83     2130.30     64.50 o 
   4   7   9      121.43       78.45     20.92 o 
   6   7   9      270.99      390.50     33.12 o 
   8   7   9       27.44       76.70     31.38 o 
  -7   8   9       32.17       24.77     28.62 o 
  -5   8   9      203.44      181.34     21.79 o 
  -3   8   9      431.95      353.07     19.72 o 
  -1   8   9      748.65      783.19     32.25 o 
   1   8   9      751.40      749.61     33.12 o 
   3   8   9      430.68      383.52     29.64 o 
   5   8   9      204.05      137.72     27.89 o 
   7   8   9       32.08       78.45     27.89 o 
  -6   9   9      257.66      217.09     24.01 o 
  -4   9   9        8.68       41.23     29.64 o 
  -2   9   9     2289.62     2164.12     88.04 o 
   0   9   9      197.83      156.67     14.09 o 
   2   9   9     2290.08     2205.26     61.02 o 
   4   9   9        5.08        5.23     26.15 o 
   6   9   9      261.18      179.56     33.12 o 
  -7  10   9        1.45      -69.73     69.73 o 
  -5  10   9        0.33      -44.16     48.68 o 
  -3  10   9       12.69       -1.37     39.93 o 
  -1  10   9       16.29       25.63     20.42 o 
   1  10   9       15.95       -5.23     45.33 o 
   3  10   9       12.77       29.64     62.76 o 
   5  10   9        0.27       -3.49     26.15 o 
   7  10   9        1.50      -48.81     71.47 o 
  -6  11   9       34.85      -40.10     74.96 o 
  -4  11   9      161.43      214.39     42.71 o 
  -2  11   9      105.38      131.05     20.31 o 
   0  11   9      318.30      318.34     18.43 o 
   2  11   9      101.23      130.75     27.89 o 
   4  11   9      166.66      223.14     33.12 o 
   6  11   9       32.17       43.58     34.87 o 
  -5  12   9        0.99      -33.12     33.12 o 
  -3  12   9        7.63       36.74     36.61 o 
  -1  12   9        2.33       14.19     32.25 o 
   1  12   9        2.21       -6.97     55.79 o 
   3  12   9        7.62       13.95     61.02 o 
   5  12   9        1.02       17.43     33.12 o 
  -2  13   9       57.26      101.11     33.12 o 
   0  13   9      139.82      165.19     47.94 o 
   2  13   9       59.85       74.96     33.12 o 
   0   0  10     1055.46     1183.54     20.74 o 
   2   0  10    10306.20    10503.97    142.84 o 
   4   0  10       85.93       84.67     13.79 o 
   6   0  10     1225.83     1176.15     23.47 o 
   8   0  10        7.46       20.26     29.02 o 
  10   0  10       54.84       57.53     27.12 o 
  -9   1  10        0.44       44.81     20.92 o 
  -7   1  10        9.06       27.38     20.90 o 
  -5   1  10      356.79      290.24     17.26 o 
  -3   1  10     3335.08     3492.74     79.32 o 
  -1   1  10    16905.79    17610.38    124.48 o 
   1   1  10    16906.93    17959.38    176.07 o 
   3   1  10     3334.48     3453.46     97.62 o 
   5   1  10      357.34      266.72     24.41 o 
   7   1  10        9.01       12.20     22.66 o 
   9   1  10        0.42       64.50     27.89 o 
  -8   2  10      264.57      243.42     26.15 o 
  -6   2  10      101.15       52.30     16.61 o 
  -4   2  10     2853.36     2785.40     57.90 o 
  -2   2  10     1080.71     1175.09     33.99 o 
   0   2  10     7045.16     7140.98     77.77 o 
   2   2  10     1048.23     1117.45     34.87 o 
   4   2  10     2886.23     2974.05     90.65 o 
   6   2  10       90.34       59.27     22.66 o 
   8   2  10      266.44      289.39     33.12 o 
  -9   3  10        0.63       11.42     75.83 o 
  -7   3  10        0.89       20.92     23.53 o 
  -5   3  10      104.52      115.75     67.99 o 
  -3   3  10      753.95      688.82     17.26 o 
  -1   3  10     3527.23     3698.14     66.53 o 
   1   3  10     3527.93     3624.30     92.39 o 
   3   3  10      754.61      658.96     24.41 o 
   5   3  10      104.58      118.54     22.66 o 
   7   3  10        0.86       20.92     45.33 o 
   9   3  10        0.66        6.97     71.47 o 
  -8   4  10       80.87      101.14     22.19 o 
  -6   4  10      149.16       99.22     33.12 o 
  -4   4  10     2948.44     2909.27     65.37 o 
  -2   4  10      198.51      292.89     22.66 o 
   0   4  10    16327.80    18375.54    123.46 o 
   2   4  10      240.51      299.85     17.43 o 
   4   4  10     2917.13     2761.37     87.16 o 
   6   4  10      161.16      188.28     24.41 o 
   8   4  10       78.24       71.47     29.64 o 
  -9   5  10        7.18       -6.97     76.70 o 
  -7   5  10       15.71        7.79     18.37 o 
  -5   5  10       60.91       50.00     15.37 o 
  -3   5  10      131.99      109.97     21.79 o 
  -1   5  10      264.99      251.62     25.28 o 
   1   5  10      264.89      258.01     19.18 o 
   3   5  10      132.91       97.62     19.18 o 
   5   5  10       60.43       59.27     22.66 o 
   7   5  10       15.90      -12.20     62.76 o 
   9   5  10        7.13      181.30     34.87 o 
  -8   6  10       46.72       84.83     61.89 o 
  -6   6  10      298.74      265.56     21.55 o 
  -4   6  10      281.74      270.22     18.49 o 
  -2   6  10     2143.68     2057.81     43.64 o 
   0   6  10      431.66      409.71     13.08 o 
   2   6  10     2120.25     2043.14     59.27 o 
   4   6  10      296.53      258.01     26.15 o 
   6   6  10      293.46      284.16     29.64 o 
   8   6  10       47.74       62.76     31.38 o 
  -7   7  10       18.37      -23.95     42.41 o 
  -5   7  10       46.28       45.77     24.41 o 
  -3   7  10      228.16      260.50     17.26 o 
  -1   7  10      462.85      538.95     19.72 o 
   1   7  10      463.38      594.46     26.15 o 
   3   7  10      227.43      233.60     24.41 o 
   5   7  10       46.68      -10.46     54.04 o 
   7   7  10       18.20       33.12     66.25 o 
  -8   8  10       28.28       54.04     36.61 o 
  -6   8  10      106.12      106.72     22.66 o 
  -4   8  10      267.91      297.66     19.72 o 
  -2   8  10      766.20      835.48     24.01 o 
   0   8  10      370.35      338.28     14.74 o 
   2   8  10      767.97      772.28     33.12 o 
   4   8  10      270.75      303.33     29.64 o 
   6   8  10      104.60       94.14     31.38 o 
   8   8  10       28.53       31.38     34.87 o 
  -7   9  10       12.95       48.81     29.64 o 
  -5   9  10       58.56       -2.41     49.68 o 
  -3   9  10      274.47      247.20     19.72 o 
  -1   9  10      530.18      489.31     21.55 o 
   1   9  10      530.94      475.92     31.38 o 
   3   9  10      273.75      275.44     27.89 o 
   5   9  10       58.92       48.81     27.89 o 
   7   9  10       12.83      -31.38     76.70 o 
  -6  10  10      156.10      115.06     34.87 o 
  -4  10  10       15.88       27.89     25.28 o 
  -2  10  10      887.27      857.70     29.58 o 
   0  10  10        7.09      -15.35     30.52 o 
   2  10  10      892.07      875.13     41.84 o 
   4  10  10       11.40       17.43     24.41 o 
   6  10  10      157.82      202.22     36.61 o 
  -5  11  10       11.50      -15.69     74.96 o 
  -3  11  10       46.63       81.10     46.20 o 
  -1  11  10      149.20      145.69     33.12 o 
   1  11  10      148.64      135.98     27.89 o 
   3  11  10       46.92      101.11     26.15 o 
   5  11  10       11.24      -15.69     78.45 o 
  -4  12  10       79.19       40.10     36.61 o 
  -2  12  10       75.92       79.45     53.17 o 
   0  12  10      193.30      212.74     21.76 o 
   2  12  10       73.52       94.14     29.64 o 
   4  12  10       80.17      118.54     34.87 o 
  -3  13  10       13.85       29.64     31.38 o 
  -1  13  10       14.13      -29.64     29.64 o 
   1  13  10       14.16       31.38     29.64 o 
   3  13  10       13.51      -24.41     74.96 o 
   1   0  11       25.72       37.57     15.39 o 
   3   0  11       88.92       32.47     11.35 o 
   5   0  11       32.15      -27.18     27.18 o 
   7   0  11       19.98       10.83     20.02 o 
   9   0  11        0.07      -42.89     42.89 o 
  -8   1  11      127.49      145.90     21.79 o 
  -6   1  11      512.01      513.65     22.19 o 
  -4   1  11     1336.99     1077.75     26.15 o 
  -2   1  11     5970.15     6556.24     86.90 o 
   0   1  11     3116.64     2648.30     41.59 o 
   2   1  11     6036.10     6305.48    122.03 o 
   4   1  11     1304.95     1086.07     29.64 o 
   6   1  11      519.53      418.39     33.12 o 
   8   1  11      126.00      165.61     29.64 o 
  -9   2  11        2.93       -6.97     22.19 o 
  -7   2  11       28.89       42.55     16.61 o 
  -5   2  11      293.53      401.02     19.72 o 
  -3   2  11     1823.86     1800.69     57.53 o 
  -1   2  11     4604.99     4621.29    183.92 o 
   1   2  11     4597.69     4724.32    102.85 o 
   3   2  11     1831.51     1729.34     50.56 o 
   5   2  11      292.11      343.43     27.89 o 
   7   2  11       29.38       26.15     22.66 o 
   9   2  11        2.88      -33.12     33.12 o 
  -8   3  11       57.63        0.37     52.38 o 
  -6   3  11      651.79      601.52     33.12 o 
  -4   3  11      884.39      843.00     29.64 o 
  -2   3  11     4956.30     4520.10     80.73 o 
   0   3  11     1301.88     1208.12     20.78 o 
   2   3  11     5031.48     4502.92    111.57 o 
   4   3  11      845.77      848.98     29.64 o 
   6   3  11      662.43      524.73     31.38 o 
   8   3  11       55.99      155.15     31.38 o 
  -9   4  11        1.39      -45.33     76.70 o 
  -7   4  11       26.28       33.42     35.74 o 
  -5   4  11       47.94       20.05     23.53 o 
  -3   4  11      230.56      307.30     14.79 o 
  -1   4  11      604.13      562.52     14.79 o 
   1   4  11      600.29      587.49     20.92 o 
   3   4  11      230.52      298.10     20.92 o 
   5   4  11       47.96       -3.49     54.04 o 
   7   4  11       25.93       26.15     26.15 o 
   9   4  11        1.45      -27.89     34.87 o 
  -8   5  11       90.14       87.50     22.09 o 
  -6   5  11      253.35      280.78     27.02 o 
  -4   5  11     1199.25     1007.05     25.25 o 
  -2   5  11      958.03      838.89     19.72 o 
   0   5  11     5072.95     4921.14    106.38 o 
   2   5  11      908.02      889.08     27.89 o 
   4   5  11     1227.14     1110.48     36.61 o 
   6   5  11      246.98      247.55     29.64 o 
   8   5  11       90.85      -40.10     69.73 o 
  -7   6  11        5.65        0.00     36.98 o 
  -5   6  11       11.65        0.00     14.79 o 
  -3   6  11       24.68       22.43     19.18 o 
  -1   6  11      101.52      156.89     20.05 o 
   1   6  11      102.65      116.80     19.18 o 
   3   6  11       24.08       34.87     20.92 o 
   5   6  11       11.48      -47.07     47.07 o 
   7   6  11        5.88        0.00     59.27 o 
  -8   7  11       35.54       31.38     34.87 o 
  -6   7  11      250.03      255.72     22.78 o 
  -4   7  11      273.72      280.43     19.08 o 
  -2   7  11     1616.80     1553.27     32.65 o 
   0   7  11      468.40      420.08     15.10 o 
   2   7  11     1609.13     1535.84     47.07 o 
   4   7  11      282.69      273.70     27.89 o 
   6   7  11      246.39      263.24     33.12 o 
   8   7  11       36.14       22.66     78.45 o 
  -7   8  11        4.41      -28.76     45.61 o 
  -5   8  11        0.17      -45.61     45.61 o 
  -3   8  11        0.29       13.63     19.59 o 
  -1   8  11       12.54       12.28     14.14 o 
   1   8  11       12.90       17.43     48.81 o 
   3   8  11        0.27      -20.92     20.92 o 
   5   8  11        0.22      -62.76     62.76 o 
   7   8  11        4.31       27.89     59.27 o 
  -6   9  11       37.80       27.60     27.47 o 
  -4   9  11      488.51      447.60     28.76 o 
  -2   9  11      222.76      190.23     18.37 o 
   0   9  11      879.12      976.48     31.58 o 
   2   9  11      233.21      200.48     26.15 o 
   4   9  11      482.23      474.17     34.87 o 
   6   9  11       39.12       64.50     31.38 o 
  -5  10  11       12.88       29.64     19.72 o 
  -3  10  11       29.21       45.33     18.49 o 
  -1  10  11       32.97       47.84     20.92 o 
   1  10  11       32.35       26.15     22.66 o 
   3  10  11       29.71       31.38     24.41 o 
   5  10  11       12.51      -34.87     66.25 o 
  -4  11  11      121.02      159.95     47.07 o 
  -2  11  11      147.00      155.79     20.31 o 
   0  11  11      366.88      353.76     33.31 o 
   2  11  11      145.37      148.18     29.64 o 
   4  11  11      121.37      -41.84     87.16 o 
  -3  12  11       64.43      106.37     22.19 o 
  -1  12  11      133.37       95.37     61.89 o 
   1  12  11      132.32      129.00     29.64 o 
   3  12  11       64.71       59.27     33.12 o 
  -2  13  11       53.76       36.61     34.87 o 
   0  13  11      153.17      176.50     24.65 o 
   2  13  11       51.79       45.33     34.87 o 
   0   0  12    17017.91    20192.43    180.00 o 
   2   0  12    24360.77    25723.53    140.91 o 
   4   0  12      159.91       96.13     11.07 o 
   6   0  12      611.03      424.95     16.75 o 
   8   0  12       44.72       20.87     39.06 o 
  -9   1  12        3.48       51.47     27.47 o 
  -7   1  12        3.43       20.88     20.68 o 
  -5   1  12       26.24       14.43     20.42 o 
  -3   1  12       37.23       33.74     10.42 o 
  -1   1  12      136.62      181.38     13.07 o 
   1   1  12      136.64      193.51     13.95 o 
   3   1  12       37.09       31.38     13.95 o 
   5   1  12       26.27       48.81     20.92 o 
   7   1  12        3.38       10.46     45.33 o 
   9   1  12        3.44      -57.53     71.47 o 
  -8   2  12       63.98       60.14     20.96 o 
  -6   2  12      107.89      169.10     17.26 o 
  -4   2  12     1445.40     1361.66     29.51 o 
  -2   2  12      124.85       94.50     13.95 o 
   0   2  12     9952.37    10724.47     87.23 o 
   2   2  12      133.80      109.83     15.69 o 
   4   2  12     1438.49     1385.92     36.61 o 
   6   2  12      109.10      115.06     24.41 o 
   8   2  12       64.12       81.93     29.64 o 
  -9   3  12        4.58      -22.66     71.47 o 
  -7   3  12       19.36       54.41     63.63 o 
  -5   3  12       54.13       -2.14     35.12 o 
  -3   3  12      103.56      132.40     20.92 o 
  -1   3  12       34.90       56.07     10.46 o 
   1   3  12       34.55       67.99     13.95 o 
   3   3  12      103.66      141.21     17.43 o 
   5   3  12       53.57      -48.81     52.30 o 
   7   3  12       19.38       90.65     22.66 o 
  -8   4  12       44.36      -11.56     34.87 o 
  -6   4  12      139.64      168.26     20.92 o 
  -4   4  12     1141.20     1110.65     33.99 o 
  -2   4  12       52.65      105.55     12.20 o 
   0   4  12     9315.80     8902.10     96.36 o 
   2   4  12       48.46      106.34     15.69 o 
   4   4  12     1142.06     1119.19     36.61 o 
   6   4  12      140.33      224.88     24.41 o 
   8   4  12       43.80      -19.18     69.73 o 
  -9   5  12       11.98       78.45     31.38 o 
  -7   5  12       39.38       56.80     19.08 o 
  -5   5  12      226.82      214.55     17.84 o 
  -3   5  12      569.51      429.44     17.84 o 
  -1   5  12      683.83      643.54     27.02 o 
   1   5  12      684.95      638.04     24.41 o 
   3   5  12      569.93      449.77     24.41 o 
   5   5  12      227.48      237.09     24.41 o 
   7   5  12       39.40       55.79     24.41 o 
   9   5  12       11.94      -55.79     69.73 o 
  -8   6  12       11.22       42.34     21.55 o 
  -6   6  12      247.13      263.22     47.07 o 
  -4   6  12        8.58       29.18     14.14 o 
  -2   6  12     3327.47     3327.94     69.97 o 
   0   6  12      320.73      301.92     12.39 o 
   2   6  12     3326.82     3118.75     94.14 o 
   4   6  12        9.42       38.35     19.18 o 
   6   6  12      246.53      230.11     31.38 o 
   8   6  12       11.65       57.53     29.64 o 
  -7   7  12        6.52        3.24     25.98 o 
  -5   7  12       11.03      -22.47     22.47 o 
  -3   7  12       98.17      112.61     40.97 o 
  -1   7  12      136.40      139.66     16.03 o 
   1   7  12      137.11      153.41     20.92 o 
   3   7  12       99.18      146.44     20.92 o 
   5   7  12       10.99      -15.69     22.66 o 
   7   7  12        6.55        8.72     31.38 o 
  -8   8  12       35.92      111.57     34.87 o 
  -6   8  12       20.88        9.19     39.30 o 
  -4   8  12      404.96      444.30     21.55 o 
  -2   8  12       50.70       56.66     14.79 o 
   0   8  12      972.23     1011.41     25.55 o 
   2   8  12       51.80       33.12     22.66 o 
   4   8  12      403.39      397.47     31.38 o 
   6   8  12       21.56      -67.99     67.99 o 
   8   8  12       35.70       80.19     36.61 o 
  -7   9  12        9.12      -47.07     78.45 o 
  -5   9  12       59.80       76.16     19.08 o 
  -3   9  12      158.35      195.95     25.28 o 
  -1   9  12      367.87      361.27     19.08 o 
   1   9  12      367.51      343.43     27.89 o 
   3   9  12      158.74      120.29     27.89 o 
   5   9  12       59.32        0.00     69.73 o 
   7   9  12        9.29       33.12     33.12 o 
  -6  10  12       64.08      137.72     38.35 o 
  -4  10  12       17.63      -35.76     46.41 o 
  -2  10  12      382.27      317.51     22.78 o 
   0  10  12       31.67       37.19     13.08 o 
   2  10  12      383.41      346.91     33.12 o 
   4  10  12       17.08       57.53     26.15 o 
   6  10  12       64.13      -61.02     85.42 o 
  -5  11  12       21.70      -45.33     73.22 o 
  -3  11  12       44.84       33.70     29.64 o 
  -1  11  12       70.51      110.36     32.25 o 
   1  11  12       70.39      118.54     27.89 o 
   3  11  12       44.66       20.92     29.64 o 
   5  11  12       21.82       38.35     31.38 o 
  -4  12  12       85.15       50.56     34.87 o 
  -2  12  12        4.29       14.04     46.21 o 
   0  12  12      291.26      379.74     21.46 o 
   2  12  12        2.91       13.95     62.76 o 
   4  12  12       86.54      -94.14     94.14 o 
  -1  13  12       95.44       15.69     80.19 o 
   1  13  12       95.62       41.84     36.61 o 
   1   0  13       53.25      130.23      7.67 o 
   3   0  13      273.26      395.48     11.71 o 
   5   0  13       39.14       57.47     12.39 o 
   7   0  13       19.81       19.61     18.18 o 
   9   0  13        0.69        9.34     24.34 o 
  -8   1  13      134.03      136.89     22.78 o 
  -6   1  13      494.13      448.46     20.96 o 
  -4   1  13     2304.13     2264.80     49.31 o 
  -2   1  13     1737.43     1448.15     40.10 o 
   0   1  13     9775.70    10320.52    117.16 o 
   2   1  13     1693.75     1460.88     41.84 o 
   4   1  13     2337.27     2254.07     69.73 o 
   6   1  13      477.24      448.03     29.64 o 
   8   1  13      138.60      174.33     29.64 o 
  -9   2  13        0.68       21.11     22.58 o 
  -7   2  13        1.06       -0.59     30.51 o 
  -5   2  13        8.27      -32.65     38.82 o 
  -3   2  13       19.19       31.14     13.07 o 
  -1   2  13      433.50      630.30     14.79 o 
   1   2  13      437.73      575.29     20.92 o 
   3   2  13       18.54       -5.23     38.35 o 
   5   2  13        8.00        5.23     20.92 o 
   7   2  13        1.16      -48.81     52.30 o 
   9   2  13        0.67      -76.70     76.70 o 
  -8   3  13       71.93       64.62     27.47 o 
  -6   3  13      672.87      804.60     25.89 o 
  -4   3  13      607.64      624.12     23.53 o 
  -2   3  13     4991.53     4829.91     86.90 o 
   0   3  13     2568.22     2483.55     42.60 o 
   2   3  13     5021.41     4755.70    123.77 o 
   4   3  13      594.96      648.50     27.89 o 
   6   3  13      680.22      718.24     34.87 o 
   8   3  13       69.68      113.31     31.38 o 
  -9   4  13        0.32        6.97     71.47 o 
  -7   4  13        0.33      -17.77     41.28 o 
  -5   4  13       11.43       -5.27     20.92 o 
  -3   4  13       13.37      -17.95     38.35 o 
  -1   4  13       64.58       13.01     26.48 o 
   1   4  13       64.06       43.58     13.95 o 
   3   4  13       13.75       13.95     17.43 o 
   5   4  13       11.45      -52.30     52.30 o 
   7   4  13        0.37       29.64     24.41 o 
   9   4  13        0.30       -8.72     33.12 o 
  -8   5  13      165.73      193.26     24.01 o 
  -6   5  13      141.50       86.76     19.08 o 
  -4   5  13     1068.87     1267.38     51.43 o 
  -2   5  13     2395.95     2222.21     84.55 o 
   0   5  13      943.66      830.99     15.10 o 
   2   5  13     2391.59     2313.35     69.73 o 
   4   5  13     1069.56     1335.36     41.84 o 
   6   5  13      137.66      172.59     27.89 o 
   8   5  13      167.35      162.13     33.12 o 
  -7   6  13       20.21     -106.32    357.37 o 
  -5   6  13      126.22      164.64     17.84 o 
  -3   6  13      185.16      182.28     17.26 o 
  -1   6  13      177.38      217.93     14.79 o 
   1   6  13      179.42      181.30     20.92 o 
   3   6  13      183.20      144.69     22.66 o 
   5   6  13      127.13      109.83     26.15 o 
   7   6  13       19.83       78.45     26.15 o 
  -8   7  13       24.75       31.38     71.47 o 
  -6   7  13      355.20      353.97     24.65 o 
  -4   7  13      261.25      198.38     19.08 o 
  -2   7  13     1573.17     1458.45     81.06 o 
   0   7  13      614.74      754.72     18.87 o 
   2   7  13     1584.32     1586.39     48.81 o 
   4   7  13      252.92      202.22     24.41 o 
   6   7  13      360.55      331.23     34.87 o 
   8   7  13       23.18       15.69     81.93 o 
  -7   8  13        5.45        8.16     28.36 o 
  -5   8  13       45.02       -4.23     42.67 o 
  -3   8  13      196.70      167.65     17.26 o 
  -1   8  13      356.57      342.61     18.49 o 
   1   8  13      359.67      327.74     24.41 o 
   3   8  13      195.36      129.00     26.15 o 
   5   8  13       46.00      -17.43     62.76 o 
   7   8  13        5.27        0.00     67.99 o 
  -6   9  13       39.95       36.61     24.41 o 
  -4   9  13      749.09      724.88     28.95 o 
  -2   9  13        4.29       26.15     14.79 o 
   0   9  13     2593.99     2407.98     40.54 o 
   2   9  13        1.12       20.92     50.56 o 
   4   9  13      754.11      686.86     40.10 o 
   6   9  13       36.50      -13.95     69.73 o 
  -5  10  13        3.83      -15.98     47.07 o 
  -3  10  13        8.91       44.49     16.61 o 
  -1  10  13       36.52       27.89     17.26 o 
   1  10  13       37.02       10.46     26.15 o 
   3  10  13        8.88      -10.46     24.41 o 
   5  10  13        3.75       -6.97     29.64 o 
  -4  11  13      136.74      163.70     22.78 o 
  -2  11  13      249.71      284.68     24.65 o 
   0  11  13      199.32      221.88     17.43 o 
   2  11  13      251.20      258.01     33.12 o 
   4  11  13      134.02      200.48     33.12 o 
  -3  12  13        4.08      -52.30     73.22 o 
  -1  12  13        4.17       25.28     19.72 o 
   1  12  13        4.37      -13.95     66.25 o 
   3  12  13        3.87       55.79     27.89 o 
  -2  13  13      247.42      317.28     41.84 o 
   0  13  13        8.43       -5.11     52.83 o 
   2  13  13      245.18      212.68     40.10 o 
   0   0  14     4249.76     5068.32     78.35 o 
   2   0  14    11174.96    12245.70    104.67 o 
   4   0  14      457.91      593.90     15.10 o 
   6   0  14      714.58      816.63     20.78 o 
   8   0  14        0.77      -23.81     35.78 o 
  -9   1  14        0.98        9.26     21.55 o 
  -7   1  14        4.56      -31.77     38.12 o 
  -5   1  14       35.27        3.02     19.33 o 
  -3   1  14      108.46      130.75     18.30 o 
  -1   1  14      737.85      807.93     26.15 o 
   1   1  14      738.82      861.19     26.15 o 
   3   1  14      108.38      120.29     15.69 o 
   5   1  14       35.30      -31.38     50.56 o 
   7   1  14        4.57        0.00     54.04 o 
   9   1  14        0.98       -6.97     69.73 o 
  -8   2  14       16.71       -8.45     25.49 o 
  -6   2  14       82.29       96.67     16.61 o 
  -4   2  14      492.34      582.89     19.18 o 
  -2   2  14      467.01      699.06     16.03 o 
   0   2  14     1023.27     1010.29     18.27 o 
   2   2  14      456.83      725.21     22.66 o 
   4   2  14      495.58      533.45     26.15 o 
   6   2  14       80.98      130.75     22.66 o 
   8   2  14       17.32       17.43     26.15 o 
  -9   3  14        0.36       15.69     61.02 o 
  -7   3  14        2.46       30.37     24.23 o 
  -5   3  14       11.39       54.97     23.53 o 
  -3   3  14       56.63       99.13     12.90 o 
  -1   3  14       44.36      120.69     11.09 o 
   1   3  14       44.85      113.31     15.69 o 
   3   3  14       56.56       74.96     19.18 o 
   5   3  14       11.68       26.15     20.92 o 
   7   3  14        2.44      -17.43     26.15 o 
   9   3  14        0.34       26.15     31.38 o 
  -8   4  14       51.43      -12.10     51.73 o 
  -6   4  14       45.11       51.83     57.53 o 
  -4   4  14      217.95      284.06     17.26 o 
  -2   4  14      826.92      954.12     22.66 o 
   0   4  14      140.15      137.87     13.60 o 
   2   4  14      831.24     1004.14     33.12 o 
   4   4  14      215.94      271.95     26.15 o 
   6   4  14       46.03       33.12     24.41 o 
   8   4  14       51.01       81.93     31.38 o 
  -9   5  14        0.36       24.41     33.12 o 
  -7   5  14        9.07       16.90     26.66 o 
  -5   5  14       41.30       31.08     20.56 o 
  -3   5  14      166.48      140.47     16.03 o 
  -1   5  14      236.12      227.43     14.14 o 
   1   5  14      235.60      191.76     19.18 o 
   3   5  14      167.13      144.69     22.66 o 
   5   5  14       40.86        8.72     41.84 o 
   7   5  14        9.17       19.18     59.27 o 
   9   5  14        0.37        8.72     78.45 o 
  -8   6  14        9.68       38.35     31.38 o 
  -6   6  14       12.98      -24.53     41.42 o 
  -4   6  14      866.85      838.03     25.25 o 
  -2   6  14      640.09      625.92     22.19 o 
   0   6  14     5976.11     5836.87     90.57 o 
   2   6  14      641.75      653.73     29.64 o 
   4   6  14      866.86      925.69     36.61 o 
   6   6  14       12.33       27.89     24.41 o 
   8   6  14        9.99       52.30     29.64 o 
  -7   7  14       27.65       30.53     20.31 o 
  -5   7  14      146.07      179.06     20.31 o 
  -3   7  14      627.38      583.29     22.19 o 
  -1   7  14     1077.52      962.00     24.65 o 
   1   7  14     1077.06      934.40     34.87 o 
   3   7  14      627.07      645.02     33.12 o 
   5   7  14      146.08      129.00     27.89 o 
   7   7  14       27.60       50.56     31.38 o 
  -6   8  14        8.87        0.41     41.86 o 
  -4   8  14       49.59       42.82     23.81 o 
  -2   8  14      565.02      438.18     37.48 o 
   0   8  14       24.13       26.71     12.90 o 
   2   8  14      561.76      549.14     29.64 o 
   4   8  14       50.35        0.00     61.02 o 
   6   8  14        9.01       -6.97     59.27 o 
  -7   9  14        0.22       38.35     31.38 o 
  -5   9  14        7.10       14.56     25.37 o 
  -3   9  14        8.11       15.84     34.87 o 
  -1   9  14       27.88       -7.84     40.68 o 
   1   9  14       27.89       54.04     20.92 o 
   3   9  14        7.99        1.74     26.15 o 
   5   9  14        7.24       34.87     26.15 o 
   7   9  14        0.19      -40.10     81.93 o 
  -6  10  14       34.67        8.72     67.99 o 
  -4  10  14       26.86       28.15     71.47 o 
  -2  10  14       60.93       62.76     18.49 o 
   0  10  14      126.69      138.16     15.03 o 
   2  10  14       60.39       67.99     24.41 o 
   4  10  14       27.49       52.30     27.89 o 
   6  10  14       34.45       24.41     71.47 o 
  -5  11  14       10.39       71.47     29.64 o 
  -3  11  14       14.40       20.92     45.61 o 
  -1  11  14       18.15      -28.88     40.62 o 
   1  11  14       18.08       36.61     26.15 o 
   3  11  14       14.47      -69.73     69.73 o 
   5  11  14       10.31      -47.07     73.22 o 
  -4  12  14        7.73       22.66     34.87 o 
  -2  12  14      242.65      207.45     29.64 o 
   0  12  14       33.99       54.91     18.98 o 
   2  12  14      244.71     -130.75    130.75 o 
   4  12  14        6.36      -40.10     74.96 o 
  -1  13  14        5.44       76.70     31.38 o 
   1  13  14        5.53      -80.19     80.19 o 
   1   0  15       32.42       94.14      8.68 o 
   3   0  15       32.87        7.18     11.55 o 
   5   0  15       80.16       91.11     26.82 o 
   7   0  15       15.90      -16.52     32.99 o 
   9   0  15        6.14      -54.84     54.84 o 
  -8   1  15      172.08      154.38     23.42 o 
  -6   1  15      314.96      252.78     19.72 o 
  -4   1  15     2665.70     2582.71     54.20 o 
  -2   1  15     1151.26      957.96     19.72 o 
   0   1  15     9891.91     9333.58    155.73 o 
   2   1  15     1102.21     1028.54     27.89 o 
   4   1  15     2694.58     2702.10     80.19 o 
   6   1  15      304.49      346.91     27.89 o 
   8   1  15      174.71      233.60     31.38 o 
  -9   2  15        5.36        0.00     67.99 o 
  -7   2  15       60.86       69.73     33.99 o 
  -5   2  15      254.59      312.02     31.38 o 
  -3   2  15      905.66     1018.19     22.19 o 
  -1   2  15     1175.00     1189.09     25.89 o 
   1   2  15     1182.54     1187.18     33.12 o 
   3   2  15      900.33     1073.87     29.64 o 
   5   2  15      257.22      320.77     26.15 o 
   7   2  15       60.21       69.73     26.15 o 
   9   2  15        5.53      -38.35     69.73 o 
  -8   3  15      146.21      177.26     25.25 o 
  -6   3  15      217.51      230.77     19.08 o 
  -4   3  15     2206.29     2195.33     44.88 o 
  -2   3  15      958.98      918.13     20.85 o 
   0   3  15     6492.10     6472.52     93.20 o 
   2   3  15      935.84     1002.39     29.64 o 
   4   3  15     2213.95     2194.80     66.25 o 
   6   3  15      217.68      219.65     26.15 o 
   8   3  15      145.66      109.83     34.87 o 
  -9   4  15       17.40       50.56     34.87 o 
  -7   4  15      109.54       81.50     21.55 o 
  -5   4  15      515.87      642.28     32.25 o 
  -3   4  15     1556.34     1702.79     56.66 o 
  -1   4  15     2352.67     2604.17     54.84 o 
   1   4  15     2343.61     2677.69     78.45 o 
   3   4  15     1564.15     1668.33     48.81 o 
   5   4  15      512.70      643.27     33.12 o 
   7   4  15      110.81      172.59     29.64 o 
   9   4  15       17.15       -3.49     34.87 o 
  -8   5  15       56.49       41.78     29.64 o 
  -6   5  15      496.15      651.43     91.52 o 
  -4   5  15      294.58      197.23     23.53 o 
  -2   5  15     3966.60     3876.51     79.50 o 
   0   5  15      361.80      484.74     13.40 o 
   2   5  15     3990.21     3965.99    115.06 o 
   4   5  15      281.55      252.78     26.15 o 
   6   5  15      499.41      545.65     36.61 o 
   8   5  15       55.81      -36.61     71.47 o 
  -7   6  15       18.66      -21.56     46.65 o 
  -5   6  15       29.41       23.01     26.15 o 
  -3   6  15      148.38      168.29     17.84 o 
  -1   6  15      119.04      103.80     15.37 o 
   1   6  15      117.08      109.83     20.92 o 
   3   6  15      149.25      158.64     26.15 o 
   5   6  15       29.37       -5.23     59.27 o 
   7   6  15       18.51       57.53     27.89 o 
  -8   7  15       19.30      -15.69     69.73 o 
  -6   7  15      403.41      417.79     25.25 o 
  -4   7  15      122.59      110.90     17.43 o 
  -2   7  15     2499.16     2687.98     81.06 o 
   0   7  15       87.54       36.07     17.39 o 
   2   7  15     2511.96     2625.40     76.70 o 
   4   7  15      110.81        0.00     62.76 o 
   6   7  15      407.50      455.00     36.61 o 
   8   7  15       18.90       31.38     78.45 o 
  -7   8  15        8.22       34.87     34.87 o 
  -5   8  15       67.82       24.75     31.38 o 
  -3   8  15       68.02       13.68     19.12 o 
  -1   8  15       44.66       33.22     17.66 o 
   1   8  15       44.54       19.18     48.81 o 
   3   8  15       67.57       22.66     22.66 o 
   5   8  15       67.63       34.87     26.15 o 
   7   8  15        8.26     -137.72    137.72 o 
  -6   9  15       35.55       44.78     26.07 o 
  -4   9  15      679.31      668.40     49.68 o 
  -2   9  15       96.16       96.92     27.02 o 
   0   9  15     1720.84     1880.93     48.88 o 
   2   9  15       79.55       45.33     22.66 o 
   4   9  15      691.56      761.82     41.84 o 
   6   9  15       32.09       78.45     31.38 o 
  -5  10  15        7.96        7.44     45.92 o 
  -3  10  15       23.90       -8.72     18.49 o 
  -1  10  15        1.62       20.05     17.26 o 
   1  10  15        1.44       27.89     24.41 o 
   3  10  15       23.83      -12.20     62.76 o 
   5  10  15        7.88       13.95     67.99 o 
  -4  11  15       51.98       55.79     31.38 o 
  -2  11  15      382.39      387.88     25.89 o 
   0  11  15      122.52      131.97     74.66 o 
   2  11  15      384.36      416.65     36.61 o 
   4  11  15       51.47       87.16     31.38 o 
  -3  12  15       11.19       20.92     31.38 o 
  -1  12  15       21.76       46.88     25.81 o 
   1  12  15       22.15      -57.53     62.76 o 
   3  12  15       10.95       38.35     78.45 o 
   0  13  15       26.63       34.69     31.11 o 
   0   0  16     9051.54    10246.27    115.24 o 
   2   0  16     1298.28     1281.74     37.29 o 
   4   0  16      905.24      851.77     22.85 o 
   6   0  16        0.63      -11.67     19.31 o 
   8   0  16       27.90       -0.98     29.82 o 
  -9   1  16        0.10        0.00     76.70 o 
  -7   1  16        0.28       -4.01     35.74 o 
  -5   1  16        0.62      -18.48     36.00 o 
  -3   1  16      143.42      242.63     14.79 o 
  -1   1  16      737.23      774.90     17.26 o 
   1   1  16      735.29      805.40     22.66 o 
   3   1  16      143.71      240.57     20.92 o 
   5   1  16        0.59      -33.12     54.04 o 
   7   1  16        0.27        6.97     26.15 o 
   9   1  16        0.10        0.00     69.73 o 
  -8   2  16       12.83      -37.83     46.49 o 
  -6   2  16       26.54      -10.11     36.92 o 
  -4   2  16      313.02      342.57     18.49 o 
  -2   2  16       36.53       81.69     56.66 o 
   0   2  16     1178.90     1344.91     32.25 o 
   2   2  16       29.13       76.70     15.69 o 
   4   2  16      319.44      336.46     26.15 o 
   6   2  16       24.45       -5.23     52.30 o 
   8   2  16       13.15       26.15     27.89 o 
  -9   3  16        5.64      -69.73     69.73 o 
  -7   3  16       17.34        1.43     26.35 o 
  -5   3  16      116.35      123.98     16.61 o 
  -3   3  16      478.68      450.16     19.18 o 
  -1   3  16     1181.93     1325.72     28.27 o 
   1   3  16     1182.83     1399.86     43.58 o 
   3   3  16      477.75      467.20     24.41 o 
   5   3  16      116.25      134.23     22.66 o 
   7   3  16       17.37       64.50     26.15 o 
   9   3  16        5.63       48.81     34.87 o 
  -8   4  16       27.03      110.52     22.19 o 
  -6   4  16       20.71       61.92     15.37 o 
  -4   4  16      307.24      270.81     19.08 o 
  -2   4  16      293.32      186.10     20.05 o 
   0   4  16       29.31       -8.47     13.86 o 
   2   4  16      306.32      238.83     20.92 o 
   4   4  16      298.44      258.01     26.15 o 
   6   4  16       23.64      -15.69     52.30 o 
   8   4  16       26.51      127.26     29.64 o 
  -7   5  16       24.73       66.72     37.48 o 
  -5   5  16      234.60      179.96     26.15 o 
  -3   5  16      963.15      917.80     25.25 o 
  -1   5  16     2689.67     2649.73     56.08 o 
   1   5  16     2692.31     2703.84     80.19 o 
   3   5  16      961.41      918.71     34.87 o 
   5   5  16      235.53      207.45     26.15 o 
   7   5  16       24.40       -8.72     29.64 o 
  -8   6  16        0.24       45.33     33.12 o 
  -6   6  16      156.85       51.62     47.07 o 
  -4   6  16      159.75      142.21     17.26 o 
  -2   6  16     1794.64     1622.64     33.92 o 
   0   6  16      823.81      708.18     17.76 o 
   2   6  16     1793.25     1605.57     48.81 o 
   4   6  16      160.25      169.10     24.41 o 
   6   6  16      156.46      153.41     29.64 o 
   8   6  16        0.26       41.84     33.12 o 
  -7   7  16        5.08       13.00     28.73 o 
  -5   7  16       36.53       11.21     22.66 o 
  -3   7  16      241.80      204.20     18.49 o 
  -1   7  16      590.80      583.58     35.74 o 
   1   7  16      589.87      577.03     31.38 o 
   3   7  16      242.35      245.80     26.15 o 
   5   7  16       36.11      -34.87     59.27 o 
   7   7  16        5.26      -19.18     29.64 o 
  -6   8  16        6.35       17.18     25.90 o 
  -4   8  16      200.72      221.84     20.31 o 
  -2   8  16      311.76      284.23     22.66 o 
   0   8  16     1779.36     1723.59     29.72 o 
   2   8  16      310.40      315.54     29.64 o 
   4   8  16      201.98      158.64     29.64 o 
   6   8  16        5.97       54.04     29.64 o 
  -5   9  16       31.13       55.26     20.31 o 
  -3   9  16      131.61      121.08     34.87 o 
  -1   9  16      200.38       81.88     73.22 o 
   1   9  16      200.13      183.05     26.15 o 
   3   9  16      132.11      132.49     26.15 o 
   5   9  16       30.92      -33.12     66.25 o 
  -6  10  16        2.74       40.10     34.87 o 
  -4  10  16        6.69       64.50     18.49 o 
  -2  10  16      144.16      130.96     20.96 o 
   0  10  16       40.53       28.82     20.35 o 
   2  10  16      143.99      137.72     27.89 o 
   4  10  16        6.92      -54.04     66.25 o 
   6  10  16        2.51      -69.73     69.73 o 
  -5  11  16       10.35       -8.72     33.12 o 
  -3  11  16        9.52       15.04     67.12 o 
  -1  11  16        6.38        0.21     41.86 o 
   1  11  16        6.47       13.95     54.04 o 
   3  11  16        9.37       -6.97     69.73 o 
   5  11  16       10.58        8.72     76.70 o 
  -2  12  16      132.05      106.34     36.61 o 
   0  12  16       35.14       62.79     18.40 o 
   2  12  16      131.71      149.92     34.87 o 
   1   0  17      173.47      134.30      9.36 o 
   3   0  17       87.44       24.98     18.77 o 
   5   0  17       63.14       82.60     13.40 o 
   7   0  17        3.31      -18.53     18.53 o 
   9   0  17        1.70       24.98     30.18 o 
  -8   1  17      109.97       58.11     48.81 o 
  -6   1  17      501.43      513.93     40.10 o 
  -4   1  17     1052.24     1036.65     24.65 o 
  -2   1  17     3115.99     3211.20     89.78 o 
   0   1  17     3143.16     2804.87     48.29 o 
   2   1  17     3111.13     3035.07     92.39 o 
   4   1  17     1046.17     1032.03     34.87 o 
   6   1  17      510.90      449.77     34.87 o 
   8   1  17      105.95       99.37     31.38 o 
  -9   2  17        4.52      -83.68     83.68 o 
  -7   2  17       31.11       99.44     81.93 o 
  -5   2  17       89.75       82.03     61.89 o 
  -3   2  17      189.91      255.52     21.79 o 
  -1   2  17       82.80       71.96     43.58 o 
   1   2  17       85.10       57.53     15.69 o 
   3   2  17      187.66      238.83     22.66 o 
   5   2  17       91.54       99.37     22.66 o 
   7   2  17       30.58      -31.38     31.38 o 
   9   2  17        4.69      -29.64     34.87 o 
  -8   3  17       71.16       59.76     30.51 o 
  -6   3  17      530.04      485.26     24.65 o 
  -4   3  17      643.29      666.39     22.78 o 
  -2   3  17     3322.50     3239.96     70.26 o 
   0   3  17     1384.71     1214.68     21.46 o 
   2   3  17     3322.41     3448.23    101.11 o 
   4   3  17      645.35      639.79     31.38 o 
   6   3  17      524.87      533.45     33.12 o 
   8   3  17       73.72      -20.92     78.45 o 
  -7   4  17        6.84        8.79     24.61 o 
  -5   4  17       46.15       50.76     15.37 o 
  -3   4  17      259.18      262.44     18.49 o 
  -1   4  17      660.64      581.55     18.49 o 
   1   4  17      654.96      632.81     26.15 o 
   3   4  17      262.23      245.80     26.15 o 
   5   4  17       45.19      -52.30     52.30 o 
   7   4  17        7.15      -38.35     66.25 o 
  -8   5  17       56.79       54.04     33.12 o 
  -6   5  17      408.02      438.52     25.89 o 
  -4   5  17      330.61      396.22     20.96 o 
  -2   5  17     2915.67     2997.68     74.09 o 
   0   5  17      439.09      465.75     16.50 o 
   2   5  17     2936.61     2878.17     85.42 o 
   4   5  17      318.53      427.11     29.64 o 
   6   5  17      415.11      472.43     36.61 o 
   8   5  17       54.49       76.70     31.38 o 
  -7   6  17       23.89       12.04     20.31 o 
  -5   6  17      127.54       90.79     18.49 o 
  -3   6  17      719.74      603.74     25.28 o 
  -1   6  17     2077.74     2103.30     50.56 o 
   1   6  17     2086.99     2051.85     61.02 o 
   3   6  17      715.01      645.02     31.38 o 
   5   6  17      129.32      -10.46     57.53 o 
   7   6  17       23.48        5.23     31.38 o 
  -6   7  17      152.16      194.47     23.42 o 
  -4   7  17      693.31      535.88     30.51 o 
  -2   7  17      538.72      444.98     20.96 o 
   0   7  17     1674.40     1788.55     56.31 o 
   2   7  17      510.51      432.34     29.64 o 
   4   7  17      716.40      573.54     33.12 o 
   6   7  17      142.10      169.10     34.87 o 
  -7   8  17       16.42      -71.47     78.45 o 
  -5   8  17       69.12      108.43     55.79 o 
  -3   8  17      106.90      115.03     17.26 o 
  -1   8  17      183.13      154.20     40.10 o 
   1   8  17      180.72      193.51     24.41 o 
   3   8  17      108.43       81.93     24.41 o 
   5   8  17       68.18      109.83     27.89 o 
   7   8  17       16.74      -31.38     78.45 o 
  -6   9  17       48.25      -61.02     76.70 o 
  -4   9  17      472.33      462.87     34.87 o 
  -2   9  17      152.16      169.80     19.08 o 
   0   9  17      948.96      868.46     22.46 o 
   2   9  17      159.85      170.84     27.89 o 
   4   9  17      464.75      531.70     38.35 o 
   6   9  17       51.83      113.31     33.12 o 
  -5  10  17        4.96       -6.97     71.47 o 
  -3  10  17       57.50       85.89     64.50 o 
  -1  10  17      141.83       86.44     56.66 o 
   1  10  17      140.00       87.16     27.89 o 
   3  10  17       57.98        6.97     64.50 o 
   5  10  17        4.86        8.72     31.38 o 
  -4  11  17      113.04      167.36     36.61 o 
  -2  11  17      168.66      196.86     22.78 o 
   0  11  17      274.71      280.53     19.78 o 
   2  11  17      169.55      200.48     33.12 o 
   4  11  17      112.90       97.62     38.35 o 
  -3  12  17        7.81       22.66     31.38 o 
  -1  12  17        0.02        5.23     29.64 o 
   1  12  17        0.03       22.66     29.64 o 
   3  12  17        7.97       -8.72     61.02 o 
   0   0  18     3999.42     3552.71     55.69 o 
   2   0  18     1339.46     1430.96     22.80 o 
   4   0  18      632.81      815.91     21.77 o 
   6   0  18       32.49      111.10     30.11 o 
   8   0  18        6.12      -15.88     37.32 o 
  -9   1  18        0.13       31.38     76.70 o 
  -7   1  18        1.13      -23.45     46.21 o 
  -5   1  18       28.53       42.55     84.55 o 
  -3   1  18      411.35      356.86     17.26 o 
  -1   1  18     1331.14     1402.31     36.61 o 
   1   1  18     1333.93     1380.69     40.10 o 
   3   1  18      409.62      425.36     24.41 o 
   5   1  18       28.86        0.00     41.84 o 
   7   1  18        1.15      -34.87     57.53 o 
   9   1  18        0.13      -55.79     78.45 o 
  -8   2  18        0.52      -93.27     93.27 o 
  -6   2  18       74.57      101.36     20.92 o 
  -4   2  18      208.90      185.70     17.26 o 
  -2   2  18     1430.55     1392.75     28.95 o 
   0   2  18     1309.22     1158.59     19.97 o 
   2   2  18     1433.56     1387.66     40.10 o 
   4   2  18      207.35      209.19     24.41 o 
   6   2  18       75.05       64.50     24.41 o 
   8   2  18        0.42       20.92     29.64 o 
  -9   3  18        0.56       33.12     73.22 o 
  -7   3  18        2.60       -4.65     24.95 o 
  -5   3  18       20.48       97.91     16.03 o 
  -3   3  18      216.32      241.45     17.26 o 
  -1   3  18      736.67      832.53     19.72 o 
   1   3  18      734.11      810.63     27.89 o 
   3   3  18      217.35      214.42     24.41 o 
   5   3  18       20.14       97.62     20.92 o 
   7   3  18        2.66      -57.53     57.53 o 
   9   3  18        0.53       24.41     74.96 o 
  -8   4  18        3.77      -13.92     69.73 o 
  -6   4  18       52.25       75.62     19.08 o 
  -4   4  18       84.02      -24.52     75.83 o 
  -2   4  18      326.52      213.56     16.03 o 
   0   4  18       16.84      -19.40     24.11 o 
   2   4  18      320.69      200.48     22.66 o 
   4   4  18       86.48        5.23     45.33 o 
   6   4  18       51.22        5.23     61.02 o 
   8   4  18        3.92       45.33     29.64 o 
  -7   5  18        2.56       15.64     44.38 o 
  -5   5  18        3.97      -18.85     32.25 o 
  -3   5  18        9.35       43.72     25.28 o 
  -1   5  18        8.39      -12.01     45.33 o 
   1   5  18        8.36      -29.64     50.56 o 
   3   5  18        9.64      -54.04     54.04 o 
   5   5  18        3.79      -57.53     57.53 o 
   7   5  18        2.58      -66.25     66.25 o 
  -8   6  18        2.10        0.00     74.96 o 
  -6   6  18       17.76      -40.83     45.41 o 
  -4   6  18       41.97       23.53     38.21 o 
  -2   6  18      189.19      199.41     16.61 o 
   0   6  18       89.39       84.52     13.08 o 
   2   6  18      191.31      149.92     22.66 o 
   4   6  18       40.06       76.70     20.92 o 
   6   6  18       18.42      -31.38     57.53 o 
   8   6  18        2.00       31.38     71.47 o 
  -7   7  18        1.54       26.15     27.89 o 
  -5   7  18       23.83        5.56     23.81 o 
  -3   7  18       70.85       26.15     39.93 o 
  -1   7  18      180.11      148.12     17.26 o 
   1   7  18      180.97      127.26     24.41 o 
   3   7  18       70.29       43.58     22.66 o 
   5   7  18       23.95       20.92     26.15 o 
   7   7  18        1.61      -27.89     31.38 o 
  -6   8  18        5.23       19.18     19.72 o 
  -4   8  18       81.89       25.67     25.81 o 
  -2   8  18       62.91       47.74     15.88 o 
   0   8  18      209.36      184.23     29.04 o 
   2   8  18       63.37       83.68     22.66 o 
   4   8  18       81.59       83.68     26.15 o 
   6   8  18        5.21        6.97     66.25 o 
  -5   9  18       24.72       35.02     33.99 o 
  -3   9  18       26.13       -1.95     40.62 o 
  -1   9  18       10.04      -23.39     23.39 o 
   1   9  18       10.27       10.46     57.53 o 
   3   9  18       25.77       26.15     24.41 o 
   5   9  18       25.04       20.92     55.79 o 
  -4  10  18       17.67      -47.75     47.75 o 
  -2  10  18       20.21       16.85     24.95 o 
   0  10  18       14.00      -12.00     26.76 o 
   2  10  18       19.17        6.97     62.76 o 
   4  10  18       18.38       47.07     27.89 o 
  -3  11  18       54.95       56.36     28.76 o 
  -1  11  18       52.23       60.14     28.76 o 
   1  11  18       51.98       80.19     27.89 o 
   3  11  18       55.40        6.97     76.70 o 
  -2  12  18       87.79      113.31     33.12 o 
   0  12  18      183.89      294.61     56.66 o 
   2  12  18       87.80       24.41     88.91 o 
   1   0  19        4.99       -9.51     21.70 o 
   3   0  19       98.69       53.20     18.28 o 
   5   0  19       25.71       19.51     13.61 o 
   7   0  19       29.79       -1.03     22.04 o 
   9   0  19        1.63      -25.57     30.67 o 
  -8   1  19       80.75      110.31     23.32 o 
  -6   1  19      392.56      424.07     22.78 o 
  -4   1  19     1078.38     1140.19     27.04 o 
  -2   1  19     2180.44     2095.90     43.09 o 
   0   1  19     2804.05     2804.77     71.13 o 
   2   1  19     2242.17     2184.34     62.76 o 
   4   1  19     1045.44     1094.79     38.35 o 
   6   1  19      402.86      427.11     31.38 o 
   8   1  19       79.04       64.50     33.12 o 
  -9   2  19        5.06       47.07     31.38 o 
  -7   2  19       22.12       15.74     40.05 o 
  -5   2  19      143.91      144.78     17.26 o 
  -3   2  19      547.05      468.10     28.76 o 
  -1   2  19     1455.49     1559.78     32.65 o 
   1   2  19     1464.41     1548.04     43.58 o 
   3   2  19      541.54      519.50     27.89 o 
   5   2  19      145.52      120.29     22.66 o 
   7   2  19       21.51      -19.18     61.02 o 
   9   2  19        5.14       41.84     34.87 o 
  -8   3  19      156.14      162.93     25.25 o 
  -6   3  19      115.15      112.43     38.35 o 
  -4   3  19     2106.28     1991.44     46.20 o 
  -2   3  19      193.65      154.10     14.14 o 
   0   3  19     6344.29     6268.32    101.62 o 
   2   3  19      169.53      165.61     20.92 o 
   4   3  19     2127.88     2032.68     64.50 o 
   6   3  19      104.64       76.70     29.64 o 
   8   3  19      159.04      219.65     34.87 o 
  -7   4  19       51.43       47.97     19.08 o 
  -5   4  19      146.09      102.12     46.20 o 
  -3   4  19      387.10      366.22     19.72 o 
  -1   4  19      535.12      597.09     19.72 o 
   1   4  19      529.37      653.73     27.89 o 
   3   4  19      390.64      402.70     26.15 o 
   5   4  19      144.00      118.54     24.41 o 
   7   4  19       52.06       64.50     27.89 o 
  -8   5  19       52.11      -22.66     76.70 o 
  -6   5  19      335.60      338.80     24.56 o 
  -4   5  19      309.46      305.38     20.31 o 
  -2   5  19     2038.31     1960.05     91.52 o 
   0   5  19      534.84      487.41     16.10 o 
   2   5  19     2037.21     1985.61     62.76 o 
   4   5  19      300.03      319.02     29.64 o 
   6   5  19      344.10      324.25     34.87 o 
   8   5  19       49.11       31.38     34.87 o 
  -7   6  19       45.32       59.27     22.78 o 
  -5   6  19      192.93      236.03     21.55 o 
  -3   6  19      299.95      319.78     36.61 o 
  -1   6  19      312.20      293.59     17.84 o 
   1   6  19      315.44      301.59     24.41 o 
   3   6  19      296.76      280.67     27.89 o 
   5   6  19      194.50      284.16     29.64 o 
   7   6  19       44.70       13.95     74.96 o 
  -6   7  19      155.48      177.55     23.32 o 
  -4   7  19      311.54      321.93     22.78 o 
  -2   7  19      916.68      882.42     69.73 o 
   0   7  19      476.57      526.42     17.43 o 
   2   7  19      910.92      852.47     36.61 o 
   4   7  19      321.35      366.09     33.12 o 
   6   7  19      148.87      170.84     33.12 o 
  -7   8  19        5.34        8.72     34.87 o 
  -5   8  19        4.98      -25.71     25.71 o 
  -3   8  19       31.75       32.62     22.24 o 
  -1   8  19       37.03      -13.45     38.70 o 
   1   8  19       38.18       62.76     22.66 o 
   3   8  19       31.43       52.30     22.66 o 
   5   8  19        5.09      -64.50     64.50 o 
   7   8  19        5.35        6.97     34.87 o 
  -6   9  19      106.20      130.75     34.87 o 
  -4   9  19      253.66      234.86     24.65 o 
  -2   9  19      287.21      305.43     24.01 o 
   0   9  19      550.30      600.23     21.14 o 
   2   9  19      300.33      313.79     33.12 o 
   4   9  19      241.86      296.36     33.12 o 
   6   9  19      111.38      198.74     34.87 o 
  -5  10  19       11.56        0.00     71.47 o 
  -3  10  19       31.79       50.13     41.84 o 
  -1  10  19       56.55       88.88     19.08 o 
   1  10  19       55.51      -45.33     64.50 o 
   3  10  19       32.47       13.95     66.25 o 
   5  10  19       11.27      -19.18     34.87 o 
  -4  11  19       86.42      -55.79     90.65 o 
  -2  11  19      190.04      130.12     50.56 o 
   0  11  19      154.76      162.27     19.07 o 
   2  11  19      186.97      221.40     33.12 o 
   4  11  19       88.43      102.85     34.87 o 
  -1  12  19       23.27      -22.66     78.45 o 
   1  12  19       23.77       31.38     76.70 o 
   0   0  20      993.42      895.07     16.75 o 
   2   0  20      189.40      227.78     12.39 o 
   4   0  20       24.28      -15.69     29.19 o 
   6   0  20        0.39        9.01     13.40 o 
   8   0  20        0.12      -24.55     37.36 o 
  -9   1  20        3.55      -24.41     64.50 o 
  -7   1  20        8.73       12.99     42.51 o 
  -5   1  20        7.58       15.57     19.66 o 
  -3   1  20       17.15       -7.30     19.51 o 
  -1   1  20        7.41        3.70     30.03 o 
   1   1  20        7.59       54.04     17.43 o 
   3   1  20       16.84      -33.12     45.33 o 
   5   1  20        7.84       54.04     22.66 o 
   7   1  20        8.60       12.20     61.02 o 
   9   1  20        3.61       -6.97     33.12 o 
  -8   2  20        1.51       39.71     38.35 o 
  -6   2  20        1.79       98.91     57.53 o 
  -4   2  20        1.68      -22.02     40.97 o 
  -2   2  20       65.12       40.10     13.56 o 
   0   2  20       49.22       40.44     10.06 o 
   2   2  20       65.32        6.97     45.33 o 
   4   2  20        1.85      -20.92     47.07 o 
   6   2  20        1.65       62.76     22.66 o 
   8   2  20        1.56      -24.41     29.64 o 
  -7   3  20        5.43      -48.59     48.59 o 
  -5   3  20      145.95      116.56     20.05 o 
  -3   3  20      935.88      950.18     25.25 o 
  -1   3  20     3107.63     3068.09     64.71 o 
   1   3  20     3115.30     3122.23     92.39 o 
   3   3  20      932.89      995.42     34.87 o 
   5   3  20      146.82      102.85     24.41 o 
   7   3  20        5.43       43.58     26.15 o 
  -8   4  20        0.35       83.68     31.38 o 
  -6   4  20       10.20       38.35     18.49 o 
  -4   4  20       36.19       94.04     61.89 o 
  -2   4  20      255.58      232.02     20.92 o 
   0   4  20      270.78      285.02     14.09 o 
   2   4  20      254.64      224.88     24.41 o 
   4   4  20       37.13       33.12     22.66 o 
   6   4  20       10.05       24.41     57.53 o 
   8   4  20        0.34       74.96     33.12 o 
  -7   5  20       29.76        3.57     50.50 o 
  -5   5  20      213.82      143.19     49.68 o 
  -3   5  20     1128.60     1211.75     27.72 o 
  -1   5  20     2825.87     2837.83     61.60 o 
   1   5  20     2820.22     2967.08     81.93 o 
   3   5  20     1132.36     1246.45     40.10 o 
   5   5  20      212.88      158.64     29.64 o 
   7   5  20       30.01       -6.97     29.64 o 
  -6   6  20       19.13       -4.23    108.08 o 
  -4   6  20       79.01      101.23     18.49 o 
  -2   6  20      264.21      243.74     23.53 o 
   0   6  20      184.75      189.41     17.94 o 
   2   6  20      265.28      264.98     26.15 o 
   4   6  20       78.32       92.39     26.15 o 
   6   6  20       19.23       34.87     27.89 o 
  -7   7  20        2.60       -6.97     66.25 o 
  -5   7  20        3.58       31.64     23.54 o 
  -3   7  20       81.16       75.76     16.61 o 
  -1   7  20      221.40      188.61     30.51 o 
   1   7  20      220.00      251.03     24.41 o 
   3   7  20       81.92      109.83     24.41 o 
   5   7  20        3.54       40.10     27.89 o 
   7   7  20        2.57       22.66     33.12 o 
  -6   8  20        2.45      -52.30     73.22 o 
  -4   8  20       54.35       45.33     19.72 o 
  -2   8  20      231.08      169.31     21.55 o 
   0   8  20      544.70      557.60     19.25 o 
   2   8  20      231.20      158.64     29.64 o 
   4   8  20       54.05      -24.41     55.79 o 
   6   8  20        2.54        1.74     29.64 o 
  -5   9  20        5.15       -3.37     45.41 o 
  -3   9  20       16.01        0.81     18.37 o 
  -1   9  20       21.19      -24.29     36.73 o 
   1   9  20       21.54       24.41     52.30 o 
   3   9  20       15.70      -26.15     55.79 o 
   5   9  20        5.23       26.15     31.38 o 
  -4  10  20       42.36        0.00     73.22 o 
  -2  10  20       29.14       14.02     23.54 o 
   0  10  20        0.20      -34.19     34.19 o 
   2  10  20       28.34      -54.04     62.76 o 
   4  10  20       42.66       20.92     31.38 o 
  -3  11  20       25.78       31.38     67.99 o 
  -1  11  20       69.56       51.43     22.19 o 
   1  11  20       70.01       67.99     27.89 o 
   3  11  20       25.53       15.69     69.73 o 
  -2  12  20        7.58      -33.12     73.22 o 
   0  12  20        0.17       -8.72     46.41 o 
   2  12  20        7.84      -64.50     73.22 o 
   1   0  21       24.38        4.96     20.20 o 
   3   0  21      201.89      202.83     13.40 o 
   5   0  21       50.09      -86.29     98.41 o 
   7   0  21       31.41      -18.95     23.64 o 
  -8   1  21       65.87       86.42     23.42 o 
  -6   1  21      338.06      267.72     30.51 o 
  -4   1  21      760.25      703.44     23.42 o 
  -2   1  21     1628.85     1463.10     68.86 o 
   0   1  21     1636.65     1613.54     47.02 o 
   2   1  21     1591.06     1474.82     47.07 o 
   4   1  21      786.56      751.36     33.12 o 
   6   1  21      326.57      298.10     33.12 o 
   8   1  21       68.57        0.00     33.12 o 
  -7   2  21       16.44      -45.63     45.63 o 
  -5   2  21      153.12      146.25     16.61 o 
  -3   2  21      746.59      799.67     24.01 o 
  -1   2  21     2534.60     2708.36     58.47 o 
   1   2  21     2545.54     2578.33     76.70 o 
   3   2  21      739.31      775.76     34.87 o 
   5   2  21      154.14       76.70     26.15 o 
   7   2  21       16.06        0.00     61.02 o 
  -8   3  21      122.50      167.36     34.87 o 
  -6   3  21       85.53       70.89     54.04 o 
  -4   3  21     1186.51      981.10     36.61 o 
  -2   3  21      514.24      551.55     20.96 o 
   0   3  21     2744.62     2690.59     46.68 o 
   2   3  21      531.86      528.22     27.89 o 
   4   3  21     1174.47     1005.88     38.35 o 
   6   3  21       91.40      118.54     29.64 o 
   8   3  21      120.85      184.79     36.61 o 
  -7   4  21       13.78       10.51     43.75 o 
  -5   4  21       29.93      -17.84     24.14 o 
  -3   4  21      128.12      154.45     23.53 o 
  -1   4  21      383.72      401.17     38.35 o 
   1   4  21      379.04      441.05     27.89 o 
   3   4  21      130.30      134.23     22.66 o 
   5   4  21       28.90       52.30     22.66 o 
   7   4  21       13.99      -78.45     78.45 o 
  -8   5  21        7.58      -48.81     73.22 o 
  -6   5  21      496.54      434.91     27.72 o 
  -4   5  21       30.65       64.46     16.61 o 
  -2   5  21     2471.44     2544.70     53.86 o 
   0   5  21       73.88       35.09     23.89 o 
   2   5  21     2462.67     2515.57     81.93 o 
   4   5  21       36.21       47.07     24.41 o 
   6   5  21      493.22      517.76     38.35 o 
   8   5  21        8.61       24.41     34.87 o 
  -7   6  21        7.79        6.97     67.99 o 
  -5   6  21       59.79       90.47     19.08 o 
  -3   6  21      311.74      361.25     20.31 o 
  -1   6  21      769.65      666.49     23.42 o 
   1   6  21      763.67      719.98     33.12 o 
   3   6  21      314.95      343.43     29.64 o 
   5   6  21       58.78       12.20     74.96 o 
   7   6  21        8.05        0.00     66.25 o 
  -6   7  21       71.14       23.02     28.73 o 
  -4   7  21      436.22      514.93     26.48 o 
  -2   7  21      254.01      269.60     19.72 o 
   0   7  21      944.71      945.66     31.01 o 
   2   7  21      255.63      256.26     27.89 o 
   4   7  21      434.00      533.45     36.61 o 
   6   7  21       72.89       13.95     66.25 o 
  -5   8  21       36.04      -12.00     29.64 o 
  -3   8  21      105.48       92.39     91.52 o 
  -1   8  21      145.11      164.64     33.99 o 
   1   8  21      142.87      116.80     26.15 o 
   3   8  21      106.82       12.20     54.04 o 
   5   8  21       35.31      -34.87     57.53 o 
  -4   9  21      113.82       97.81     24.41 o 
  -2   9  21      380.92      409.47     24.65 o 
   0   9  21      194.24      202.85     28.50 o 
   2   9  21      381.62      387.01     34.87 o 
   4   9  21      114.26      109.83     31.38 o 
  -5  10  21       21.66      -78.45     78.45 o 
  -3  10  21       35.26        1.24     37.48 o 
  -1  10  21       74.27       50.82     20.31 o 
   1  10  21       75.34      -95.88     95.88 o 
   3  10  21       34.55      -13.95     64.50 o 
   5  10  21       21.86       88.91     34.87 o 
  -2  11  21       24.94      -15.69     71.47 o 
   0  11  21      385.75      470.48     23.15 o 
   2  11  21       24.55       45.33     33.12 o 
  -1  12  21       20.53       15.69     74.96 o 
   1  12  21       21.07       33.12     67.99 o 
   0   0  22      123.41       90.77     28.79 o 
   2   0  22      586.56      536.16     16.75 o 
   4   0  22       10.66      -18.29     30.09 o 
   6   0  22       53.87       50.50     15.03 o 
   8   0  22        0.24      -60.14     60.14 o 
  -7   1  22        1.17       -3.35     46.21 o 
  -5   1  22       31.33       53.17     16.03 o 
  -3   1  22      150.50      162.39     24.41 o 
  -1   1  22      587.84      538.21     24.41 o 
   1   1  22      592.12      543.91     27.89 o 
   3   1  22      148.62      162.13     22.66 o 
   5   1  22       31.73      -61.02     61.02 o 
   7   1  22        1.10        8.72     27.89 o 
  -8   2  22        4.93        6.97     64.50 o 
  -6   2  22       53.65       29.95     40.97 o 
  -4   2  22       46.29        6.45     19.23 o 
  -2   2  22      575.15      598.64     30.51 o 
   0   2  22      172.55      209.33     13.40 o 
   2   2  22      571.83      629.33     29.64 o 
   4   2  22       50.03       17.43     20.92 o 
   6   2  22       52.20        5.23     64.50 o 
   8   2  22        5.26        1.74     34.87 o 
  -7   3  22       19.96       41.00     44.45 o 
  -5   3  22      102.79      177.73     60.14 o 
  -3   3  22      274.47      261.83     55.79 o 
  -1   3  22      488.86      428.12     20.31 o 
   1   3  22      492.66      371.32     27.89 o 
   3   3  22      272.00      285.90     26.15 o 
   5   3  22      103.93        0.00     62.76 o 
   7   3  22       19.62       34.87     67.99 o 
  -8   4  22        2.55        0.00     80.19 o 
  -6   4  22       15.58      -21.77     25.37 o 
  -4   4  22      147.37       84.99     16.61 o 
  -2   4  22       61.39       51.62     23.53 o 
   0   4  22      616.57      685.61     18.43 o 
   2   4  22       64.69       64.50     20.92 o 
   4   4  22      144.38       57.53     24.41 o 
   6   4  22       16.95       -6.97     48.81 o 
   8   4  22        2.26      -87.16     87.16 o 
  -7   5  22        5.16      -28.84     28.84 o 
  -5   5  22       21.15       33.22     27.02 o 
  -3   5  22      128.44       72.94     25.28 o 
  -1   5  22      144.14      142.58     16.03 o 
   1   5  22      142.39       95.88     24.41 o 
   3   5  22      128.82       22.66     22.66 o 
   5   5  22       21.14      -17.43     57.53 o 
   7   5  22        5.10      -62.76     62.76 o 
  -6   6  22       19.67      -45.94     52.29 o 
  -4   6  22      310.95      312.06     58.40 o 
  -2   6  22      322.48      265.18     20.05 o 
   0   6  22      993.40      984.54     21.79 o 
   2   6  22      319.87      306.82     27.89 o 
   4   6  22      313.37      282.41     33.12 o 
   6   6  22       18.96       41.84     27.89 o 
  -7   7  22        8.69       61.02     34.87 o 
  -5   7  22      102.85       54.94     29.46 o 
  -3   7  22      384.21      381.25     23.42 o 
  -1   7  22      956.44      913.34     27.72 o 
   1   7  22      960.14      911.74     38.35 o 
   3   7  22      382.09      444.54     33.12 o 
   5   7  22      103.49        0.00     67.99 o 
   7   7  22        8.54      -33.12     78.45 o 
  -6   8  22        3.20       15.69     61.02 o 
  -4   8  22        9.21      -42.41     42.41 o 
  -2   8  22       90.77      118.37     31.38 o 
   0   8  22       10.47       -2.50     20.75 o 
   2   8  22       92.36      102.85     26.15 o 
   4   8  22        8.33      -61.02     61.02 o 
   6   8  22        3.53       22.66     33.12 o 
  -5   9  22       33.58       15.69     74.96 o 
  -3   9  22      132.95      131.05     21.55 o 
  -1   9  22      248.67      225.12     45.33 o 
   1   9  22      247.25      266.72     29.64 o 
   3   9  22      134.40       69.73     31.38 o 
   5   9  22       33.13        8.72     31.38 o 
  -4  10  22       25.48       27.89     33.12 o 
  -2  10  22      151.11      216.28     22.78 o 
   0  10  22       51.13       -6.62     64.02 o 
   2  10  22      151.50      123.77     34.87 o 
   4  10  22       25.11       57.53     31.38 o 
  -3  11  22       18.39      -31.38     71.47 o 
  -1  11  22        2.16      -80.19     80.19 o 
   1  11  22        2.10      -71.47     71.47 o 
   3  11  22       18.22        8.72     62.76 o 
   1   0  23       29.08       21.67     19.08 o 
   3   0  23        4.17      -14.81     25.68 o 
   5   0  23       17.22      -11.43     31.22 o 
   7   0  23        0.06        8.52     36.30 o 
  -8   1  23       54.58       54.04     34.87 o 
  -6   1  23      261.95      287.44     61.02 o 
  -4   1  23      562.10      657.06     24.01 o 
  -2   1  23     1018.32     1028.35     25.25 o 
   0   1  23     1283.21     1352.52     23.27 o 
   2   1  23      988.41     1030.28     36.61 o 
   4   1  23      587.06      625.84     34.87 o 
   6   1  23      250.29      231.86     33.12 o 
   8   1  23       58.22      -54.04     87.16 o 
  -7   2  23       16.68       19.15     28.76 o 
  -5   2  23       96.68      174.09     17.84 o 
  -3   2  23      397.94      406.78     20.31 o 
  -1   2  23      566.03      473.48     20.31 o 
   1   2  23      572.06      502.07     27.89 o 
   3   2  23      394.19      378.29     27.89 o 
   5   2  23       98.40      176.07     26.15 o 
   7   2  23       16.29      -20.92     64.50 o 
  -8   3  23       46.64      -78.45     85.42 o 
  -6   3  23      279.34      341.41     23.53 o 
  -4   3  23      189.79      175.04     18.49 o 
  -2   3  23     1751.43     1774.15     36.73 o 
   0   3  23      270.91      272.60     14.74 o 
   2   3  23     1764.39     1764.21     55.79 o 
   4   3  23      176.08      207.45     26.15 o 
   6   3  23      287.84      306.82     34.87 o 
   8   3  23       43.74       55.79     34.87 o 
  -7   4  23       14.24       -9.18     36.61 o 
  -5   4  23       54.79       18.30     24.04 o 
  -3   4  23      204.65      152.96     17.84 o 
  -1   4  23      438.20      423.96     40.10 o 
   1   4  23      442.82      512.53     27.89 o 
   3   4  23      201.71      142.95     24.41 o 
   5   4  23       55.90      -29.64     61.02 o 
   7   4  23       13.86       36.61     74.96 o 
  -6   5  23      168.24      117.32     22.78 o 
  -4   5  23      234.12      229.85     21.55 o 
  -2   5  23      856.83      831.40     26.48 o 
   0   5  23      327.41      270.38     15.10 o 
   2   5  23      855.45      958.81     38.35 o 
   4   5  23      241.48      207.45     29.64 o 
   6   5  23      162.26      137.72     34.87 o 
  -7   6  23        0.39      -78.45     78.45 o 
  -5   6  23        5.80       21.36     24.41 o 
  -3   6  23        1.03       17.15     23.53 o 
  -1   6  23        8.69      -32.25     36.98 o 
   1   6  23        8.82       41.84     19.18 o 
   3   6  23        0.96       24.41     20.92 o 
   5   6  23        5.79       10.46     26.15 o 
   7   6  23        0.38        0.00     33.12 o 
  -6   7  23        7.08        6.97     66.25 o 
  -4   7  23      779.40      781.13     30.82 o 
  -2   7  23       10.59       17.84     62.76 o 
   0   7  23     2064.73     2215.40     43.22 o 
   2   7  23       14.85       -5.23     62.76 o 
   4   7  23      774.10      798.43     45.33 o 
   6   7  23        9.85       34.87     31.38 o 
  -5   8  23        0.09       46.35     27.02 o 
  -3   8  23        9.75        9.46     56.66 o 
  -1   8  23        5.66      -41.28     41.28 o 
   1   8  23        5.27       17.43     50.56 o 
   3   8  23        9.72      -62.76     62.76 o 
   5   8  23        0.06      -61.02     61.02 o 
  -4   9  23       49.22       19.52     66.25 o 
  -2   9  23      387.97      435.60     26.48 o 
   0   9  23       90.05       62.86     18.37 o 
   2   9  23      379.54      446.28     38.35 o 
   4   9  23       55.37       22.66     67.99 o 
  -3  10  23        6.57       13.95     29.64 o 
  -1  10  23       14.31       23.53     19.72 o 
   1  10  23       13.79       26.15     27.89 o 
   3  10  23        6.88      -31.38     31.38 o 
  -2  11  23      190.81      184.79     38.35 o 
   0  11  23       28.38       36.14     22.78 o 
   2  11  23      196.07      186.53     38.35 o 
   0   0  24      549.42      616.03     17.11 o 
   2   0  24     1199.78     1281.46     28.32 o 
   4   0  24        0.19      -21.11     87.16 o 
   6   0  24       38.90      -11.95     31.99 o 
   8   0  24        6.19       10.01     34.87 o 
  -7   1  24        1.49        5.73     25.90 o 
  -5   1  24        7.26       23.82     23.39 o 
  -3   1  24       20.08       29.30     54.04 o 
  -1   1  24       99.99      122.23     27.89 o 
   1   1  24       97.72      111.57     22.66 o 
   3   1  24       20.98      -22.66     52.30 o 
   5   1  24        6.97       -1.74     22.66 o 
   7   1  24        1.61        6.97     29.64 o 
  -8   2  24        5.26      -67.99     67.99 o 
  -6   2  24       37.25       66.25     19.72 o 
  -4   2  24       62.73      106.98     37.48 o 
  -2   2  24      102.37      100.74     17.43 o 
   0   2  24      247.29      347.98     17.83 o 
   2   2  24      106.90       99.37     22.66 o 
   4   2  24       58.98       80.19     24.41 o 
   6   2  24       38.43      -55.79     73.22 o 
   8   2  24        5.13        8.72     64.50 o 
  -7   3  24       27.99       12.20     26.15 o 
  -5   3  24      273.84      310.12     35.74 o 
  -3   3  24     1482.89     1351.97     31.98 o 
  -1   3  24     3595.50     3323.36     70.68 o 
   1   3  24     3582.96     3301.79    102.85 o 
   3   3  24     1489.10     1298.75     43.58 o 
   5   3  24      271.48      371.32     31.38 o 
   7   3  24       28.29       20.92     62.76 o 
  -6   4  24       17.09       -1.08     35.74 o 
  -4   4  24      764.86      764.50     27.04 o 
  -2   4  24      887.98      802.90     25.89 o 
   0   4  24     3567.71     3468.98     58.09 o 
   2   4  24      888.67      850.73     36.61 o 
   4   4  24      764.67      737.41     38.35 o 
   6   4  24       17.41      -13.95     64.50 o 
  -7   5  24       13.38       36.61     34.87 o 
  -5   5  24       37.17        9.19     23.23 o 
  -3   5  24       37.31      -28.82     53.17 o 
  -1   5  24      156.89       21.76     51.43 o 
   1   5  24      158.81      111.57     20.92 o 
   3   5  24       37.07       41.84     22.66 o 
   5   5  24       36.70      -50.56     61.02 o 
   7   5  24       13.73       -6.97     78.45 o 
  -6   6  24       38.09      -15.10     27.72 o 
  -4   6  24        4.40      -43.64     43.64 o 
  -2   6  24      570.63      528.36     23.42 o 
   0   6  24      177.12      190.00     18.49 o 
   2   6  24      570.52      533.45     33.12 o 
   4   6  24        4.47       17.43     62.76 o 
   6   6  24       38.24        0.00     76.70 o 
  -5   7  24       58.76       65.80     21.55 o 
  -3   7  24      182.72      165.99     40.10 o 
  -1   7  24      275.41      269.88     21.55 o 
   1   7  24      278.26      254.52     31.38 o 
   3   7  24      181.15      179.56     29.64 o 
   5   7  24       59.74       -6.97     74.96 o 
  -6   8  24       26.65       45.33     34.87 o 
  -4   8  24       11.95       19.86     20.31 o 
  -2   8  24       63.93       87.01     18.49 o 
   0   8  24       24.49       34.80     17.60 o 
   2   8  24       61.86       52.30     26.15 o 
   4   8  24       13.55      -27.89     62.76 o 
   6   8  24       25.97      -48.81     80.19 o 
  -5   9  24        0.46       47.07     31.38 o 
  -3   9  24        2.82       10.21     42.51 o 
  -1   9  24        3.56       22.28     19.61 o 
   1   9  24        3.80        6.97     64.50 o 
   3   9  24        2.62      -34.87     69.73 o 
   5   9  24        0.49       15.69     62.76 o 
  -4  10  24        3.79      -33.12     80.19 o 
  -2  10  24       75.87      165.25     63.63 o 
   0  10  24        0.62      -20.14     32.23 o 
   2  10  24       76.85       13.95     69.73 o 
   4  10  24        3.15       29.64     31.38 o 
  -1  11  24      199.53      176.07     36.61 o 
   1  11  24      198.25      251.03     38.35 o 
   1   0  25       35.15       33.70     12.08 o 
   3   0  25       40.54       61.89     21.98 o 
   5   0  25       83.59       63.04     31.29 o 
   7   0  25       22.72       10.33     36.34 o 
  -8   1  25       21.94        1.74     36.61 o 
  -6   1  25      198.74      223.50     23.53 o 
  -4   1  25      135.83      112.61     18.49 o 
  -2   1  25     1091.76     1025.20     25.89 o 
   0   1  25      359.11      334.55     16.88 o 
   2   1  25     1095.51     1047.72     36.61 o 
   4   1  25      134.00      132.49     26.15 o 
   6   1  25      198.55      251.03     31.38 o 
   8   1  25       22.43      101.11     33.12 o 
  -7   2  25       50.22      -48.12     48.12 o 
  -5   2  25      168.37      198.75     20.31 o 
  -3   2  25      677.24      597.80     46.20 o 
  -1   2  25     1518.73     1270.56     38.35 o 
   1   2  25     1510.01     1396.38     40.10 o 
   3   2  25      681.86      671.17     33.12 o 
   5   2  25      166.41      176.07     29.64 o 
   7   2  25       50.75       -3.49     29.64 o 
  -6   3  25        7.62        4.99     44.17 o 
  -4   3  25      910.05     1001.95     28.95 o 
  -2   3  25       26.88       84.68     25.28 o 
   0   3  25     1787.23     1853.62     33.76 o 
   2   3  25       23.01       57.53     20.92 o 
   4   3  25      910.90      953.58     41.84 o 
   6   3  25        8.03       36.61     29.64 o 
  -7   4  25        8.00        0.00     78.45 o 
  -5   4  25       38.01       27.89     46.20 o 
  -3   4  25       99.89      133.50     17.26 o 
  -1   4  25      234.09      213.38     18.49 o 
   1   4  25      237.14      224.88     26.15 o 
   3   4  25       98.03      108.08     24.41 o 
   5   4  25       38.61        0.00     62.76 o 
   7   4  25        7.72       71.47     31.38 o 
  -6   5  25       68.92       13.95     52.29 o 
  -4   5  25      329.70      287.91     23.42 o 
  -2   5  25       82.87       84.50     24.41 o 
   0   5  25     1188.99     1202.59     24.11 o 
   2   5  25       81.50      -20.92     50.56 o 
   4   5  25      331.81      251.03     31.38 o 
   6   5  25       68.13      109.83     31.38 o 
  -5   6  25        6.14        4.41     31.38 o 
  -3   6  25        9.02      -32.67     42.41 o 
  -1   6  25       18.31      -31.38     31.38 o 
   1   6  25       19.06        0.00     52.30 o 
   3   6  25        9.12        6.97     26.15 o 
   5   6  25        5.82       20.92     29.64 o 
  -6   7  25       54.27       61.02     33.12 o 
  -4   7  25       86.72       76.92     29.64 o 
  -2   7  25      358.13      352.49     24.01 o 
   0   7  25      138.83      140.77     22.09 o 
   2   7  25      360.51      292.87     33.12 o 
   4   7  25       84.31       85.42     29.64 o 
   6   7  25       55.19       48.81     34.87 o 
  -5   8  25       23.30      -22.66     71.47 o 
  -3   8  25       32.19       61.02     19.72 o 
  -1   8  25       78.08       75.63     34.87 o 
   1   8  25       77.21       94.14     26.15 o 
   3   8  25       32.89      -54.04     76.70 o 
   5   8  25       23.49       17.43     31.38 o 
  -4   9  25       40.89      -61.02     76.70 o 
  -2   9  25      240.91      235.64     24.65 o 
   0   9  25       36.26       55.79     16.10 o 
   2   9  25      243.18      251.03     33.12 o 
   4   9  25       38.77       15.69     74.96 o 
  -3  10  25       40.78       61.02     31.38 o 
  -1  10  25       41.56       43.58     29.64 o 
   1  10  25       40.69      113.31     27.89 o 
   3  10  25       41.19        0.00     78.45 o 
   0  11  25        2.74       -3.11     28.36 o 
   0   0  26     1914.15     1879.66     36.07 o 
   2   0  26       85.80      101.66     12.87 o 
   4   0  26      414.71      371.46     18.12 o 
   6   0  26        3.34        9.73     33.51 o 
   8   0  26       25.84       15.69     31.18 o 
  -7   1  26       13.65       -0.52     35.74 o 
  -5   1  26       70.16       80.33     19.72 o 
  -3   1  26      261.55      196.21     18.37 o 
  -1   1  26      339.69      317.37     19.72 o 
   1   1  26      344.40      406.19     26.15 o 
   3   1  26      258.37      196.99     26.15 o 
   5   1  26       71.52       88.91     27.89 o 
   7   1  26       13.35       29.64     66.25 o 
  -6   2  26       95.44      113.92     39.22 o 
  -4   2  26        7.05       -2.61     16.03 o 
  -2   2  26      875.26      892.17     61.02 o 
   0   2  26       56.71      -18.93     20.20 o 
   2   2  26      870.09      859.44     36.61 o 
   4   2  26       10.25        5.23     61.02 o 
   6   2  26       94.41      123.77     29.64 o 
  -7   3  26        3.22     -123.77    123.77 o 
  -5   3  26       55.21       -2.89     43.09 o 
  -3   3  26       44.05      160.74     24.41 o 
  -1   3  26       43.41       12.30     18.86 o 
   1   3  26       42.80        5.23     19.18 o 
   3   3  26       44.72      142.95     24.41 o 
   5   3  26       55.03      -12.20     59.27 o 
   7   3  26        3.26      -34.87     34.87 o 
  -6   4  26       36.49        7.45     27.47 o 
  -4   4  26       10.57      -31.87     43.75 o 
  -2   4  26      468.05      487.44     22.19 o 
   0   4  26        3.88      -17.53     29.61 o 
   2   4  26      468.92      590.98     31.38 o 
   4   4  26       10.47       17.43     59.27 o 
   6   4  26       36.32       31.38     31.38 o 
  -7   5  26        6.60      -71.47     71.47 o 
  -5   5  26       16.10       38.22     25.49 o 
  -3   5  26       78.25       62.64     17.84 o 
  -1   5  26       95.46      106.20     16.61 o 
   1   5  26       93.38      113.31     22.66 o 
   3   5  26       79.30       17.43     62.76 o 
   5   5  26       15.55       26.15     64.50 o 
   7   5  26        6.77      -15.69     76.70 o 
  -6   6  26       53.15      169.10     36.61 o 
  -4   6  26       28.29        9.98     44.88 o 
  -2   6  26       52.16       77.38     19.08 o 
   0   6  26      233.94      268.77     17.05 o 
   2   6  26       54.80      115.06     27.89 o 
   4   6  26       26.36       19.18     62.76 o 
   6   6  26       53.82       73.22     33.12 o 
  -5   7  26       23.78      -22.66     71.47 o 
  -3   7  26       53.90       95.78     28.76 o 
  -1   7  26       79.53      108.68     19.08 o 
   1   7  26       80.96      106.34     27.89 o 
   3   7  26       52.85       85.42     26.15 o 
   5   7  26       24.40       50.56     27.89 o 
  -4   8  26       31.91       18.51     68.86 o 
  -2   8  26       91.64      155.81     22.19 o 
   0   8  26        9.27       -8.53     21.44 o 
   2   8  26       89.95      123.77     31.38 o 
   4   8  26       33.23       50.56     27.89 o 
  -3   9  26        4.37      -15.69     62.76 o 
  -1   9  26        1.86       20.92     45.56 o 
   1   9  26        1.68      -34.87     59.27 o 
   3   9  26        4.45       17.43     29.64 o 
  -2  10  26       10.87       31.38     67.99 o 
   0  10  26      226.62      304.14     27.12 o 
   2  10  26       10.76      -80.19     80.19 o 
   1   0  27       15.05       -7.90     17.89 o 
   3   0  27        5.97      -31.80     31.80 o 
   5   0  27       16.31       27.20     19.15 o 
   7   0  27        1.20       -8.56     26.93 o 
  -6   1  27      126.09      154.33     22.19 o 
  -4   1  27       68.50       81.48     35.74 o 
  -2   1  27     1094.23     1178.38     30.51 o 
   0   1  27        3.48       -5.23     11.07 o 
   2   1  27     1104.51     1176.72     40.10 o 
   4   1  27       61.34       78.45     27.89 o 
   6   1  27      129.82      130.75     31.38 o 
  -7   2  27       11.77       34.87     33.12 o 
  -5   2  27       47.10       42.08     25.98 o 
  -3   2  27      132.45       88.35     47.94 o 
  -1   2  27      149.15      168.30     16.61 o 
   1   2  27      146.89      137.72     24.41 o 
   3   2  27      134.05      165.61     24.41 o 
   5   2  27       46.17       38.35     27.89 o 
   7   2  27       12.00       10.46     34.87 o 
  -6   3  27       88.71       82.81     23.42 o 
  -4   3  27      141.52       98.64     20.96 o 
  -2   3  27      255.85      265.32     19.08 o 
   0   3  27      456.88      511.59     17.11 o 
   2   3  27      254.76      296.36     26.15 o 
   4   3  27      144.02       87.16     27.89 o 
   6   3  27       86.43       27.89     71.47 o 
  -7   4  27       14.36      -80.19     83.68 o 
  -5   4  27       54.71      -13.85     61.89 o 
  -3   4  27       74.32       94.06     23.53 o 
  -1   4  27       63.54       10.46     40.95 o 
   1   4  27       64.75       45.33     24.41 o 
   3   4  27       73.00       67.99     27.89 o 
   5   4  27       55.45       74.96     26.15 o 
   7   4  27       14.05        1.74     31.38 o 
  -6   5  27       31.11       38.35     31.38 o 
  -4   5  27      214.05      216.41     22.78 o 
  -2   5  27       63.85       68.06     33.99 o 
   0   5  27      566.12      470.81     18.43 o 
   2   5  27       61.96       88.91     24.41 o 
   4   5  27      213.21      298.10     31.38 o 
   6   5  27       32.44      -52.30     81.93 o 
  -5   6  27       31.15       12.84     72.35 o 
  -3   6  27       54.57      -15.89     42.93 o 
  -1   6  27       63.36       57.68     36.61 o 
   1   6  27       62.16       85.42     26.15 o 
   3   6  27       55.56        6.97     64.50 o 
   5   6  27       30.55      -80.19     80.19 o 
  -4   7  27       52.76       66.97     22.09 o 
  -2   7  27      210.46      199.71     22.19 o 
   0   7  27      115.67      117.29     28.24 o 
   2   7  27      205.08      193.51     29.64 o 
   4   7  27       58.08       43.58     27.89 o 
  -5   8  27        2.88      -94.14     94.14 o 
  -3   8  27       15.33       32.85     28.76 o 
  -1   8  27        4.26       55.39     19.08 o 
   1   8  27        4.50       19.18     57.53 o 
   3   8  27       15.27      -67.99     67.99 o 
   5   8  27        2.79      -83.68     83.68 o 
  -4   9  27       46.64       20.92     34.87 o 
  -2   9  27      146.60      132.98     22.78 o 
   0   9  27       26.55       41.23     30.67 o 
   2   9  27      151.51      183.05     33.12 o 
   4   9  27       43.12       24.41     90.65 o 
  -1  10  27        5.41      -15.69     31.38 o 
   1  10  27        5.53       24.41     59.27 o 
   0   0  28      121.31       76.55     87.89 o 
   2   0  28      280.90      290.83     15.75 o 
   4   0  28       91.61      115.01     15.41 o 
   6   0  28       20.88       15.01     20.36 o 
  -7   1  28        8.20       50.56     33.12 o 
  -5   1  28       55.20       33.69     32.25 o 
  -3   1  28      208.11      156.18     48.81 o 
  -1   1  28      574.11      495.02     33.99 o 
   1   1  28      580.51      488.12     31.38 o 
   3   1  28      204.68      165.61     26.15 o 
   5   1  28       56.28       38.35     27.89 o 
   7   1  28        7.87      -47.07     78.45 o 
  -6   2  28       37.46       46.00     42.71 o 
  -4   2  28      224.28      283.38     24.41 o 
  -2   2  28        7.69      -35.64     43.58 o 
   0   2  28      960.51      942.46     22.85 o 
   2   2  28        4.14      -57.53     57.53 o 
   4   2  28      227.18      216.17     29.64 o 
   6   2  28       36.76      -20.92     76.70 o 
  -7   3  28        8.04       -8.72     67.99 o 
  -5   3  28       10.58        0.87     19.72 o 
  -3   3  28       85.17       -6.36     40.05 o 
  -1   3  28       16.75      -36.22     36.22 o 
   1   3  28       17.63       22.66     20.92 o 
   3   3  28       84.66      109.83     24.41 o 
   5   3  28       10.46      -19.18     59.27 o 
   7   3  28        8.15      -33.12     34.87 o 
  -6   4  28       28.54       22.66     31.38 o 
  -4   4  28       29.57       39.05     24.04 o 
  -2   4  28      542.29      562.40     24.65 o 
   0   4  28       15.88       25.45     14.20 o 
   2   4  28      545.04      543.91     36.61 o 
   4   4  28       27.24      -24.41     64.50 o 
   6   4  28       29.22       -6.97     69.73 o 
  -5   5  28        8.46      -23.26     53.17 o 
  -3   5  28        1.93       -5.93     44.33 o 
  -1   5  28       45.34      -41.84     54.04 o 
   1   5  28       43.86       67.99     24.41 o 
   3   5  28        2.08       54.04     24.41 o 
   5   5  28        8.84       22.66     29.64 o 
  -6   6  28        7.70       47.07     33.12 o 
  -4   6  28      160.18      264.05     28.76 o 
  -2   6  28        0.89       21.53     50.56 o 
   0   6  28      566.66      650.76     22.14 o 
   2   6  28        1.70       10.46     22.66 o 
   4   6  28      159.30     -120.29    120.29 o 
   6   6  28        8.18      -73.22     78.45 o 
  -5   7  28       14.80       31.38     76.70 o 
  -3   7  28       30.60      -13.28     25.49 o 
  -1   7  28       84.61      140.99     19.72 o 
   1   7  28       86.31      104.60     27.89 o 
   3   7  28       29.66     -127.26    127.26 o 
   5   7  28       15.08      -81.93     81.93 o 
  -4   8  28       63.77       62.76     33.12 o 
  -2   8  28        5.61      122.07     76.70 o 
   0   8  28      215.38      278.27     19.44 o 
   2   8  28        5.63      -80.19     80.19 o 
   4   8  28       63.98       73.22     34.87 o 
  -3   9  28        4.14        8.72     73.22 o 
  -1   9  28        3.16        3.49     27.89 o 
   1   9  28        2.93      -15.69     64.50 o 
   3   9  28        4.40        6.97     33.12 o 
   0  10  28        4.17       -6.36     30.05 o 
   1   0  29        6.71      -26.51     26.51 o 
   3   0  29       48.43       41.54     17.13 o 
   5   0  29        8.09       16.98     21.79 o 
   7   0  29        3.39        8.12     44.45 o 
  -6   1  29       42.20       82.81     22.19 o 
  -4   1  29      127.55      109.83     63.63 o 
  -2   1  29      210.04      202.20     18.49 o 
   0   1  29      169.75      212.87     14.74 o 
   2   1  29      216.19      183.05     26.15 o 
   4   1  29      122.12       47.07     27.89 o 
   6   1  29       44.61       50.56     31.38 o 
  -7   2  29        0.10      -64.50     78.45 o 
  -5   2  29        8.47       38.57     47.07 o 
  -3   2  29       16.82       -4.73     22.66 o 
  -1   2  29       56.46       59.22     28.76 o 
   1   2  29       57.48       26.15     22.66 o 
   3   2  29       16.39      -22.66     54.04 o 
   5   2  29        8.64       13.95     27.89 o 
   7   2  29        0.10       38.35     33.12 o 
  -6   3  29       44.89       -6.97     69.73 o 
  -4   3  29       73.78      -48.08     48.08 o 
  -2   3  29      148.82      130.75     19.72 o 
   0   3  29      228.11      193.16     15.41 o 
   2   3  29      146.73      172.59     26.15 o 
   4   3  29       76.23       61.02     27.89 o 
   6   3  29       43.87       76.70     29.64 o 
  -5   4  29       40.61       55.73     30.51 o 
  -3   4  29      140.52      144.40     19.08 o 
  -1   4  29      241.51      252.01     20.96 o 
   1   4  29      243.57      299.85     29.64 o 
   3   4  29      139.18       15.69     31.38 o 
   5   4  29       41.17       80.19     29.64 o 
  -6   5  29        9.20       45.33     31.38 o 
  -4   5  29      131.84      126.68     22.19 o 
  -2   5  29       26.02       15.63     17.84 o 
   0   5  29      329.99      377.21     18.72 o 
   2   5  29       26.11       31.38     26.15 o 
   4   5  29      131.48      116.80     31.38 o 
   6   5  29        9.35       22.66     33.12 o 
  -5   6  29       17.35       15.69     71.47 o 
  -3   6  29       17.79       20.22     44.33 o 
  -1   6  29       85.45       72.95     41.84 o 
   1   6  29       84.42       90.65     27.89 o 
   3   6  29       18.16       31.38     26.15 o 
   5   6  29       17.46      -45.33     73.22 o 
  -4   7  29       64.21      120.29     33.12 o 
  -2   7  29       60.04       55.79     19.72 o 
   0   7  29       80.43       98.94     19.21 o 
   2   7  29       61.89        0.00     62.76 o 
   4   7  29       62.90       17.43     33.12 o 
  -3   8  29       33.74       29.64     69.73 o 
  -1   8  29       16.20       37.48     19.72 o 
   1   8  29       16.59      -71.47     71.47 o 
   3   8  29       33.65      -76.70     76.70 o 
  -2   9  29        4.44        0.00     66.25 o 
   0   9  29      163.19      167.48     27.02 o 
   2   9  29        3.64       40.10     31.38 o 
   0   0  30      695.03      782.86     21.14 o 
   2   0  30       24.41       19.83     21.21 o 
   4   0  30      162.76      245.86     23.82 o 
   6   0  30       47.07       34.26     23.57 o 
  -7   1  30        0.30       33.12     76.70 o 
  -5   1  30       23.98       39.83     25.60 o 
  -3   1  30      199.20      171.09     20.31 o 
  -1   1  30      537.51      509.49     24.01 o 
   1   1  30      530.75      455.00     34.87 o 
   3   1  30      202.63      151.67     29.64 o 
   5   1  30       23.12       13.95     31.38 o 
   7   1  30        0.29       15.69     78.45 o 
  -6   2  30       26.69      111.57     33.12 o 
  -4   2  30       96.10      124.40     61.89 o 
  -2   2  30      273.03      306.34     21.55 o 
   0   2  30       82.00       73.86     48.75 o 
   2   2  30      280.46      266.72     33.12 o 
   4   2  30       91.64       90.65     29.64 o 
   6   2  30       27.63       43.58     31.38 o 
  -5   3  30      133.07       74.96     24.65 o 
  -3   3  30      355.29      384.90     36.61 o 
  -1   3  30      615.77      598.27     25.89 o 
   1   3  30      609.26      552.62     36.61 o 
   3   3  30      359.99      397.47     33.12 o 
   5   3  30      131.13       34.87     76.70 o 
  -6   4  30       28.21      -62.76     74.96 o 
  -4   4  30       95.26       65.30     27.89 o 
  -2   4  30       76.75       73.41     18.49 o 
   0   4  30      291.57      320.62     28.80 o 
   2   4  30       73.14       54.04     27.89 o 
   4   4  30       97.12      177.82     29.64 o 
   6   4  30       28.05      111.57     33.12 o 
  -5   5  30        7.31      -29.64     69.73 o 
  -3   5  30       45.29       -8.64     43.13 o 
  -1   5  30       49.15       19.42     22.83 o 
   1   5  30       50.90       66.25     22.66 o 
   3   5  30       44.41       -6.97     59.27 o 
   5   5  30        7.77      -29.64     73.22 o 
  -4   6  30        6.13       47.91     26.07 o 
  -2   6  30      328.59      308.39     35.74 o 
   0   6  30        1.08      -33.40     33.40 o 
   2   6  30      329.03      331.23     34.87 o 
   4   6  30        5.61       22.66     62.76 o 
  -3   7  30       11.42       12.20     50.56 o 
  -1   7  30       24.83       14.24     43.64 o 
   1   7  30       24.01       20.92     55.79 o 
   3   7  30       12.04        6.97     66.25 o 
  -2   8  30       55.35       74.96     33.12 o 
   0   8  30       60.98       39.29     24.05 o 
   2   8  30       55.37       88.91     31.38 o 
  -1   9  30        2.06       -8.72     74.96 o 
   1   9  30        2.10       31.38     66.25 o 
   1   0  31        7.89       12.47     28.00 o 
   3   0  31        8.88        9.78     20.57 o 
   5   0  31       11.13      -12.32     34.41 o 
  -6   1  31       24.34       15.69     71.47 o 
  -4   1  31       52.48       69.26     20.92 o 
  -2   1  31      153.55      161.80     46.20 o 
   0   1  31       61.09       13.60     35.83 o 
   2   1  31      147.13       78.45     31.38 o 
   4   1  31       56.54      -73.22     73.22 o 
   6   1  31       23.15       -6.97     74.96 o 
  -5   2  31      130.87      115.49     35.74 o 
  -3   2  31      357.46      382.89     24.01 o 
  -1   2  31      669.65      651.85     27.12 o 
   1   2  31      667.12      638.04     38.35 o 
   3   2  31      359.22      411.42     33.12 o 
   5   2  31      130.21      -13.95     76.70 o 
  -6   3  31       16.33       15.69     33.12 o 
  -4   3  31       51.25       62.16     33.99 o 
  -2   3  31       44.40        6.86     36.73 o 
   0   3  31      134.20      150.29     16.10 o 
   2   3  31       44.52       59.27     24.41 o 
   4   3  31       51.01       66.25     29.64 o 
   6   3  31       16.57       10.46     33.12 o 
  -5   4  31        5.30       19.18     27.89 o 
  -3   4  31       15.87       56.41     27.02 o 
  -1   4  31        5.56       46.78     24.41 o 
   1   4  31        5.80       17.43     54.04 o 
   3   4  31       15.92       26.15     62.76 o 
   5   4  31        5.39      -71.47     71.47 o 
  -4   5  31       76.04      121.29     74.09 o 
  -2   5  31       11.14      -24.08     25.71 o 
   0   5  31      168.91      142.39     44.24 o 
   2   5  31       13.21      -38.35     52.30 o 
   4   5  31       75.26      -13.95     73.22 o 
  -5   6  31       10.81      -24.41     61.02 o 
  -3   6  31       17.89       47.52     19.08 o 
  -1   6  31       21.46       45.65     22.66 o 
   1   6  31       21.11       92.39     29.64 o 
   3   6  31       18.22      -71.47     71.47 o 
   5   6  31       10.68      -80.19     80.19 o 
  -4   7  31       17.85       20.92     31.38 o 
  -2   7  31       54.20       60.22     43.58 o 
   0   7  31       23.26       14.26     19.04 o 
   2   7  31       55.34      -36.61     81.93 o 
   4   7  31       16.08      -78.45     78.45 o 
  -3   8  31       26.30       40.10     85.42 o 
  -1   8  31       70.87       73.22     31.38 o 
   1   8  31       70.26       87.16     33.12 o 
   3   8  31       26.54       33.12     85.42 o 
   0   9  31        4.97      -41.32     56.08 o 
   0   0  32      141.59      145.36     16.42 o 
   2   0  32      180.13      199.40     17.43 o 
   4   0  32       62.47       12.43     28.82 o 
   6   0  32       62.11        9.84     51.43 o 
  -5   1  32        6.77       13.33     27.27 o 
  -3   1  32       33.67       18.62     98.50 o 
  -1   1  32       10.02       90.92     45.33 o 
   1   1  32       11.02       33.12     24.41 o 
   3   1  32       32.52      -24.41     66.25 o 
   5   1  32        7.27        0.00     59.27 o 
  -6   2  32       12.01      -55.79     73.22 o 
  -4   2  32      142.90      161.82     25.28 o 
  -2   2  32       81.26       85.56     18.49 o 
   0   2  32      279.40      297.68     18.12 o 
   2   2  32       77.28       24.41     66.25 o 
   4   2  32      145.81      209.19     31.38 o 
   6   2  32       11.05      -40.10     40.10 o 
  -5   3  32       10.14      -73.22     73.22 o 
  -3   3  32        8.67        7.99     61.02 o 
  -1   3  32       13.73       14.51     38.15 o 
   1   3  32       14.16      -24.41     24.41 o 
   3   3  32        7.96      -19.18     61.02 o 
   5   3  32       10.61      -73.22     73.22 o 
  -4   4  32       46.37       50.95     29.64 o 
  -2   4  32      150.29      154.55     20.96 o 
   0   4  32      127.12      180.42     36.78 o 
   2   4  32      155.07      132.49     29.64 o 
   4   4  32       42.86       13.95     66.25 o 
  -5   5  32       16.57       22.66     33.12 o 
  -3   5  32       31.80       31.82     33.12 o 
  -1   5  32       94.54      106.67     20.31 o 
   1   5  32       96.84      106.34     27.89 o 
   3   5  32       30.64       26.15     29.64 o 
   5   5  32       16.99       15.69     71.47 o 
  -4   6  32       14.92       41.84     31.38 o 
  -2   6  32      456.80      484.93     37.48 o 
   0   6  32       30.58       21.46     19.46 o 
   2   6  32      452.47      503.81     41.84 o 
   4   6  32       18.59       13.95     31.38 o 
  -3   7  32       44.92       31.38     34.87 o 
  -1   7  32       95.16       65.60     88.04 o 
   1   7  32       97.25      137.72     31.38 o 
   3   7  32       43.89      104.60     31.38 o 
  -2   8  32       16.78       31.38     73.22 o 
   0   8  32      102.26       66.29     75.83 o 
   2   8  32       17.38        5.23     33.12 o 
   1   0  33       11.16       -9.91     21.99 o 
   3   0  33       20.27       80.33     24.62 o 
   5   0  33       12.67       -4.07     28.07 o 
  -6   1  33       11.63      -40.10     69.73 o 
  -4   1  33        5.20       12.67     26.17 o 
  -2   1  33       82.13       94.72     47.94 o 
   0   1  33        7.39        6.56     20.99 o 
   2   1  33       83.07      139.46     24.41 o 
   4   1  33        4.74       62.76     29.64 o 
   6   1  33       11.68       33.12     78.45 o 
  -5   2  33        5.68      -22.66     74.96 o 
  -3   2  33       28.05       38.35     19.08 o 
  -1   2  33      111.53       91.95     20.31 o 
   1   2  33      110.82      148.18     29.64 o 
   3   2  33       28.07      -13.95     66.25 o 
   5   2  33        5.62       22.66     73.22 o 
  -4   3  33       18.12       51.12     19.08 o 
  -2   3  33       26.14       64.96     39.22 o 
   0   3  33       33.04       28.44     19.03 o 
   2   3  33       27.07       43.58     26.15 o 
   4   3  33       17.11      -13.95     69.73 o 
  -5   4  33        3.08       31.38     71.47 o 
  -3   4  33        1.32       23.90     51.43 o 
  -1   4  33        0.56      -18.29     41.17 o 
   1   4  33        0.52       12.20     61.02 o 
   3   4  33        1.38      -69.73     69.73 o 
   5   4  33        3.05      149.92     34.87 o 
  -4   5  33       14.77       -1.74     33.12 o 
  -2   5  33       50.76       13.95     46.84 o 
   0   5  33        2.83       39.65     19.21 o 
   2   5  33       49.43        0.00     59.27 o 
   4   5  33       15.92       33.12     31.38 o 
  -3   6  33       56.28       55.79     33.12 o 
  -1   6  33      139.11      134.35     22.78 o 
   1   6  33      139.64       99.37     33.12 o 
   3   6  33       56.01      176.07     38.35 o 
  -2   7  33       51.81      102.85     34.87 o 
   0   7  33        0.79       38.35     20.96 o 
   2   7  33       52.11      127.26     36.61 o 
  -1   8  33       62.71       40.10     80.19 o 
   1   8  33       62.98      -64.50     80.19 o 
   0   0  34       18.90        2.20     30.99 o 
   2   0  34      296.19      330.11     24.92 o 
   4   0  34       17.98      -22.86     40.73 o 
  -5   1  34       10.42       17.43     31.38 o 
  -3   1  34       18.08       23.53     19.72 o 
  -1   1  34       48.20       44.72     45.33 o 
   1   1  34       46.45        6.97     57.53 o 
   3   1  34       19.13      -61.02     71.47 o 
   5   1  34        9.97        1.74     31.38 o 
  -4   2  34      270.88      313.28     25.80 o 
  -2   2  34        8.22        1.49     25.10 o 
   0   2  34      715.32      744.45     24.81 o 
   2   2  34       10.36      -26.15     61.02 o 
   4   2  34      268.23      298.10     36.61 o 
  -5   3  34        0.42      -64.50     78.45 o 
  -3   3  34       15.22       16.89     36.61 o 
  -1   3  34        1.74        9.39     42.71 o 
   1   3  34        1.45       -6.97     62.76 o 
   3   3  34       15.52        0.00     27.89 o 
   5   3  34        0.32       31.38     73.22 o 
  -4   4  34       15.02      -31.38     66.25 o 
  -2   4  34      237.42      324.88    100.24 o 
   0   4  34        9.73       -7.55     47.12 o 
   2   4  34      235.03      284.16     34.87 o 
   4   4  34       17.16       12.20     33.12 o 
  -3   5  34       64.27      -29.64     74.96 o 
  -1   5  34      145.74      189.75     44.45 o 
   1   5  34      148.60      270.21     33.12 o 
   3   5  34       62.63      -38.35     73.22 o 
  -2   6  34       40.81        5.23     31.38 o 
   0   6  34      116.00      149.85     23.81 o 
   2   6  34       43.09       22.66     78.45 o 
  -1   7  34      308.64      334.71     38.35 o 
   1   7  34      305.14      326.00     41.84 o 
   1   0  35        5.33       19.67     17.04 o 
   3   0  35       19.65      -14.23     34.50 o 
   5   0  35        7.09      -16.75     51.73 o 
  -4   1  35       68.60      -29.64     74.96 o 
  -2   1  35       39.89       33.12     20.96 o 
   0   1  35      163.12      176.20     17.23 o 
   2   1  35       41.52       13.95     67.99 o 
   4   1  35       67.05       80.19     31.38 o 
  -5   2  35        1.52       24.41     33.12 o 
  -3   2  35        4.36      -24.70     39.22 o 
  -1   2  35        3.44       15.56     24.41 o 
   1   2  35        3.44       26.15     64.50 o 
   3   2  35        4.38        6.97     66.25 o 
   5   2  35        1.50        0.00     62.76 o 
  -4   3  35        7.46        6.97     71.47 o 
  -2   3  35       10.15       -5.23     20.96 o 
   0   3  35        4.26      -22.73     34.10 o 
   2   3  35       10.01       92.39     27.89 o 
   4   3  35        7.72       13.95     33.12 o 
  -3   4  35       14.43      -34.87     34.87 o 
  -1   4  35       13.57       35.97     27.27 o 
   1   4  35       13.54       40.10     29.64 o 
   3   4  35       14.39      -61.02     73.22 o 
  -2   5  35       33.88       33.12     29.64 o 
   0   5  35        1.52       -1.26     24.54 o 
   2   5  35       33.75        6.97     67.99 o 
  -3   6  35       13.40       -3.49     33.12 o 
  -1   6  35       12.81        0.00     71.47 o 
   1   6  35       12.85       15.69     69.73 o 
   3   6  35       13.42       12.20     33.12 o 
   0   7  35       15.27       -6.57     47.65 o 
   0   0  36      109.55       94.95     62.67 o 
   2   0  36      113.38      122.80     20.73 o 
   4   0  36       14.71      -19.56     60.14 o 
  -3   1  36        1.01      -33.33     52.12 o 
  -1   1  36       13.94       54.21     48.81 o 
   1   1  36       14.59       26.15     26.15 o 
   3   1  36        1.23      -36.61     57.53 o 
  -4   2  36       88.85       90.65     36.61 o 
  -2   2  36       51.04        5.23     61.02 o 
   0   2  36      131.83      152.90     61.52 o 
   2   2  36       48.49       33.12     31.38 o 
   4   2  36       91.53      123.77     34.87 o 
  -3   3  36       17.79      -97.62     97.62 o 
  -1   3  36       31.46       25.09     22.66 o 
   1   3  36       32.76       20.92     29.64 o 
   3   3  36       17.12       40.10     33.12 o 
  -2   4  36      272.23      336.46     38.35 o 
   0   4  36        3.67       12.82     24.84 o 
   2   4  36      273.84      273.70     36.61 o 
  -3   5  36       28.10        0.00     66.25 o 
  -1   5  36       61.67       31.38     66.25 o 
   1   5  36       59.90       -6.97     69.73 o 
   3   5  36       28.92       66.25     29.64 o 
  -2   6  36       64.41      163.87     36.61 o 
   0   6  36       42.36      -56.52     56.52 o 
   2   6  36       63.63       41.84     38.35 o 
   1   0  37        0.01       17.04     19.63 o 
   3   0  37        0.20       11.00     29.78 o 
  -4   1  37        8.22      -48.81     62.76 o 
  -2   1  37        0.75      -35.41     36.61 o 
   0   1  37        5.05       45.69     18.21 o 
   2   1  37        0.68      -50.56     71.47 o 
   4   1  37        8.25      -24.41     73.22 o 
  -3   2  37        7.35      -38.35     73.22 o 
  -1   2  37       36.15       35.74     20.96 o 
   1   2  37       35.96      -13.95     64.50 o 
   3   2  37        7.34      -31.38     71.47 o 
  -2   3  37       34.77       74.96     34.87 o 
   0   3  37        4.89      -41.30     41.59 o 
   2   3  37       34.30       17.43     31.38 o 
  -3   4  37       37.80        0.00     74.96 o 
  -1   4  37       65.92      101.11     31.38 o 
   1   4  37       66.09       15.69     73.22 o 
   3   4  37       37.68       48.81     36.61 o 
  -2   5  37       30.64      -15.69     73.22 o 
   0   5  37       13.96       19.84     30.71 o 
   2   5  37       31.02       -8.72     83.68 o 
   0   0  38       40.24      -13.12     30.60 o 
   2   0  38      361.48      405.91     54.91 o 
  -3   1  38       13.61       64.50     31.38 o 
  -1   1  38       34.01       48.70     25.33 o 
   1   1  38       32.75        0.00     67.99 o 
   3   1  38       14.36       36.61     29.64 o 
  -2   2  38        3.40       15.69     33.12 o 
   0   2  38      362.29      469.59     27.72 o 
   2   2  38        4.63       31.38     29.64 o 
  -3   3  38      272.79      280.67     40.10 o 
  -1   3  38      477.30      590.98     45.33 o 
   1   3  38      482.25      592.72     45.33 o 
   3   3  38      269.70      312.05     40.10 o 
  -2   4  38       13.42       85.42     31.38 o 
   0   4  38      119.93      130.02     25.89 o 
   2   4  38       12.36      -78.45     78.45 o 
                                                 
